# Supplementary material for: The impact of cultural frame switching on wellbeing- systematic review
Source: PLoS One. 2025 Sep 24;20(9):e0332701. doi: 10.1371/journal.pone.0332701 (PMC12459798; doi:10.1371/journal.pone.0332701)
Supplement: S4 File — (XLSX) [file pone.0332701.s004.xlsx]

## Sheet: Sheet1
Reason for exclusion (1= They referred only to the process of (linguistic) code-switching (specific to language adjustments only) as the aim is to explore the broader psychological and cultural aspects of CFS and how these influence well-being. Code-switching, which refers specifically to language adjustments in bilingual or multilingual contexts, often emphasises language use rather than the dee…
4	Journal Article	A. Alanio; F. Lanternier; M. Gifs-Muselli; M. Benazra; A. Sturny-Leclere; O. Lortholary; F. Dromer; S. Bretagne	2017	Diagnosis of histoplasmosis: switching from microscopy/culture to RNA/DNA detection			Sense of Regard: Essays on Poetry and Race	Athens	Univ Georgia Press				221-222								SELF AS CENTER Sonics, Code Switching, Culture, Clarity		978-0-8203-4761-5; 978-0-8203-4787-5; 978-0-8203-4732-5													WOS:000374679000028					Editorial Material; Book Chapter ATHENS, GA 30602 USA
2	Journal Article	A. Azam; K. Kadoi; K. Miyanaga; M. Usui; Y. Tamura; L. Cui; Y. Tanji	2019	Analysis host-recognition mechanism of staphylococcal kayvirus SA039 reveals a novel strategy that protects Staphylococcus aureus against infection by Staphylococcus pseudintermedius Siphoviridae phages			Journal of experimental social psychology.	Orlando, Fla. :	Academic Press	97			104199								To be, or not to be…Black: The effects of racial codeswitching on perceived professionalism in the workplace		0022-1031	10.1016/j.jesp.2021.104199
2	Journal Article	A. C. Rodloff; E. J. C. Goldstein; A. Torres	2006	Two decades of imipenem therapy		Both the difficulty and the reward of crossing disciplinary borders can be seen by applying a cognitive take to two familiar terms in literary discourse: narrative and literature. This perspective gives new and interesting life to these terms and at the same time reveals a wide conceptual gap between them. briefly, narrative operates as a platform while literature operates as a set of toggle swit…	Style			34		2	260-273					Sum	Article		What do we mean when we say 'narrative literature?' - Looking for answers across disciplinary borders	Style	0039-4238													WOS:000178340500006				Both the difficulty and the reward of crossing disciplinary borders can be seen by applying a cognitive take to two familiar terms in literary discourse: narrative and literature. This perspective gives new and interesting life to these terms and at the same time reveals a wide conceptual gap between them. briefly, narrative operates as a platform while literature operates as a set of toggle swit…	8				Univ Calif Santa Barbara, Santa Barbara, CA 93106 USA. Abbott, HP (corresponding author), Univ Calif Santa Barbara, Santa Barbara, CA 93106 USA.
2	Journal Article	A. C. Rodloff; E. J. Goldstein; A. Torres	2006	Two decades of imipenem therapy		To conserve freshwater resources, domestic and industrial wastewater is recycled. Algal systems have emerged as an efficient, low-cost option for treatment (phycoremediation) of nutrient-rich wastewater and environmental protection. However, industrial wastewater may contain growth inhibitory compounds precluding algal use in phycoremediation. Therefore, extremophyte strains, which thrive in host…	Scientific reports 9(1) (pp 2511), 2019 Date of Publication: 21 Feb 2019			9		1	2511								Decoupling a novel Trichormus variabilis-Synechocystis sp. interaction to boost phycoremediation		2045-2322 (electronic)	https://dx.doi.org/10.1038/s41598-019-38997-7															Anabaena variabilis biomass *bioremediation chemistry environmental protection human industrial waste metabolism microalga microbiology sewage Synechocystis waste water water supply fresh water nitric acid derivative nitrogen phosphate	To conserve freshwater resources, domestic and industrial wastewater is recycled. Algal systems have emerged as an efficient, low-cost option for treatment (phycoremediation) of nutrient-rich wastewater and environmental protection. However, industrial wastewater may contain growth inhibitory compounds precluding algal use in phycoremediation. Therefore, extremophyte strains, which thrive in host…	Enhancement type=8" status="002""		https://ovidsp.ovid.com/ovidweb.cgi?T=JS&CSC=Y&NEWS=N&PAGE=fulltext&D=emed20&AN=626492632		R. C. Chivasa S.; stephen.chivasa@durham.ac.uk (Abedi) Department of Renewable Energies and Environmental Engineering, Faculty of New Sciences and Technologies, University of Tehran, Tehran, Iran, Islamic Republic of (Abedi, Greenwell) Department of Earth Sciences, Durham University, Durham DH1 3LE, United Kingdom (Astaraei) Department of Renewable Energies and Environmental Engineering, Faculty …
2	Journal Article	A. Cassar; Y. J. Zhang	2022	The competitive woman: Evolutionary insights and cross-cultural evidence into finding the Femina Economica		To conserve freshwater resources, domestic and industrial wastewater is recycled. Algal systems have emerged as an efficient, low-cost option for treatment (phycoremediation) of nutrient-rich wastewater and environmental protection. However, industrial wastewater may contain growth inhibitory compounds precluding algal use in phycoremediation. Therefore, extremophyte strains, which thrive in host…	Scientific Reports 9(1):2511, 2019 02 21			9		1	2511						2019-02-23 06:00:00		Decoupling a novel Trichormus variabilis-Synechocystis sp. interaction to boost phycoremediation			https://dx.doi.org/10.1038/s41598-019-38997-7															*Anabaena variabilis/ch [Chemistry] Anabaena variabilis/me [Metabolism] *Biodegradation, Environmental Biomass Conservation of Natural Resources Fresh Water/ch [Chemistry] Humans Industrial Waste/an [Analysis] Microalgae/ch [Chemistry] Microalgae/me [Metabolism] Nitrates/ch [Chemistry] Nitrogen/me [Metabolism] Phosphates/ch [Chemistry] *Synechocystis/ch [Chemistry] Synechocystis/me [Metabolism] W…	To conserve freshwater resources, domestic and industrial wastewater is recycled. Algal systems have emerged as an efficient, low-cost option for treatment (phycoremediation) of nutrient-rich wastewater and environmental protection. However, industrial wastewater may contain growth inhibitory compounds precluding algal use in phycoremediation. Therefore, extremophyte strains, which thrive in host…			https://ovidsp.ovid.com/ovidweb.cgi?T=JS&CSC=Y&NEWS=N&PAGE=fulltext&D=med16&AN=30792472		Abedi, Sepideh. Department of Renewable Energies and Environmental Engineering, Faculty of New Sciences and Technologies, University of Tehran, Tehran, Iran. Abedi, Sepideh. Department of Earth Sciences, Durham University, Durham, DH1 3LE, UK. Astaraei, Fatemeh Razi. Department of Renewable Energies and Environmental Engineering, Faculty of New Sciences and Technologies, University of Tehran, Teh…
2	Journal Article	A. D. Wickenden; R. Kaprielian; T. G. Parker; O. T. Jones; P. H. Backx	1997	Effects of development and thyroid hormone on K+ currents and K+ channel gene expression in rat ventricle		The structural assembly of synapses can be accomplished in a rapid time frame, although most nascent synapses formed during early development are not fully functional and respond poorly to presynaptic action potentials. The mechanisms that are responsible for this delay in synapse maturation are unknown. Histone deacetylases (HDACs) regulate the activity state of chromatin and repress gene expres…	Journal of Neuroscience 29(25):8288-97, 2009 Jun 24			29		25	8288-97						2009-06-26 09:00:00		Histone deacetylases 1 and 2 form a developmental switch that controls excitatory synapse maturation and function			https://dx.doi.org/10.1523/JNEUROSCI.0097-09.2009															Animals Animals, Newborn Blotting, Western Cells, Cultured Electrophysiology Fluorescence *Gene Expression Regulation, Developmental/ph [Physiology] *Hippocampus/gd [Growth & Development] Hippocampus/me [Metabolism] Hippocampus/ph [Physiology] Histone Deacetylase 1 Histone Deacetylase 2 Histone Deacetylases/ge [Genetics] Histone Deacetylases/me [Metabolism] *Histone Deacetylases/ph [Physiology] I…	The structural assembly of synapses can be accomplished in a rapid time frame, although most nascent synapses formed during early development are not fully functional and respond poorly to presynaptic action potentials. The mechanisms that are responsible for this delay in synapse maturation are unknown. Histone deacetylases (HDACs) regulate the activity state of chromatin and repress gene expres…			https://ovidsp.ovid.com/ovidweb.cgi?T=JS&CSC=Y&NEWS=N&PAGE=fulltext&D=med7&AN=19553468		Akhtar, Mohd W. Department of Psychiatry, University of Texas Southwestern Medical Center, Dallas, Texas 75390-9111, USA.
4	Journal Article	A. Day; P. Barnes; L. Donnelly	2014	Elevated GM-CSF in COPD may drive defective macrophage phenotype		Integrating affective events theory (Weiss & Cropanzano, 1996), the frame switching model (Hong, Morris, Chiu, Benet-Martinez, 2000) and social identity theory (Tajfel, Flament, Billing, & Bundy, 1971; Tajfel, 1974; Turner, Brown, & Tajfel 1979; Tajfel, 1981), I argue that biculturalism is both positively associated with emotional ambivalence and attitudes toward diversity. I also hypothesize tha…	Dissertation Abstracts International Section A: Humanities and Social Sciences			76		7-A(E)	No Pagination Specified						Dissertation Empirical Study; Quantitative Study		The effects of biculturalism, bicultural identity integration, and emotional ambivalence on attitudes toward diversity		0419-4209													2016-99011-114			emotional ambivalence, bicultural identity integration, positive relationship, conditional effects *Ambivalence *Cultural Identity Diversity Social Identity Social Processes & Social Issues [2900] Human	Integrating affective events theory (Weiss & Cropanzano, 1996), the frame switching model (Hong, Morris, Chiu, Benet-Martinez, 2000) and social identity theory (Tajfel, Flament, Billing, & Bundy, 1971; Tajfel, 1974; Turner, Brown, & Tajfel 1979; Tajfel, 1981), I argue that biculturalism is both positively associated with emotional ambivalence and attitudes toward diversity. I also hypothesize tha…			https://ovidsp.ovid.com/ovidweb.cgi?T=JS&CSC=Y&NEWS=N&PAGE=fulltext&D=psyc13&AN=2016-99011-114		Al-Riyami, Said M.: U Texas at El Paso, US
2	Journal Article	A. Day; P. Barnes; L. Donnelly	2014	Lack of plasticity in macrophages from chronic obstructive pulmonary disease (COPD) patients			Mycoses			60			28-29					Sep	Meeting Abstract		Diagnosis of histoplasmosis: switching from microscopy/culture to RNA/DNA detection	Mycoses	0933-7407													WOS:000411715800050					0 2 SI				[Alanio, A.; Lanternier, F.; Benazra, M.; Sturny-Leclere, A.; Lortholary, O.; Dromer, F.; Bretagne, S.; French Mycoses Study Grp] Inst Pasteur, Paris, France. [Gifs-Muselli, M.] Univ Paris VII, Paris, France.
2	Journal Article	A. E. Chapman; J. C. th Calhoun	1988	Effects of glucose starvation and puromycin treatment on lipid-linked oligosaccharide precursors and biosynthetic enzymes in Chinese hamster ovary cells in vivo and in vitro		Switchgrass (Panicum virgatum L.) is naturally outcrossing; therefore, maintenance of genotype is difficult through sexual propagation. The objective of this study was to develop a micropropagation procedure for the multiplication of desired or selected genotypes. Nodal segments were surface sterilized, split Longitudinally, and placed with the cut surface on solid MS medium containing 30 g L(-1)…	Crop Science			36		6	1709-1711					Nov-Dec	Article		Micropropagation of switchgrass by node culture	Crop Sci.	0011-183X	10.2135/cropsci1996.0011183X003600060049x												WOS:A1996VZ26100049				Switchgrass (Panicum virgatum L.) is naturally outcrossing; therefore, maintenance of genotype is difficult through sexual propagation. The objective of this study was to develop a micropropagation procedure for the multiplication of desired or selected genotypes. Nodal segments were surface sterilized, split Longitudinally, and placed with the cut surface on solid MS medium containing 30 g L(-1)…	40 11539845				Univ tennessee,dept plant & soil sci,knoxville,tn 37901.
4	Journal Article	A. Georgakopoulou; K. Finnis	2009	Code-Switching 'in Site' for Fantasizing Identities: A Case Study of Conventional Uses of London Greek Cypriot		Succinate- or oxygen-limited continuous cultures were used to study the influences of different concentrations of dissolved oxygen and ammonia on the growth, respiration, and polypeptide patterns of Bradyrhizobium sp. (Arachis) strain 3G4b20. During succinate-limited growth, molar growth yields on succinate (Y(succ)) ranged from 38.9 to 44.4 g (dry weight) of cells mol of succinate<sup>-1</sup> a…	Applied and Environmental Microbiology 56(4) (pp 1025-1032), 1990 Date of Publication: 1990			56		4	1025-1032								Growth, respiration, and polypeptide patterns of Bradyrhizobium sp. (Arachis) strain 3G4b20 from succinate- or oxygen-limited continuous cultures		0099-2240	https://dx.doi.org/10.1128/aem.56.4.1025-1032.1990															article *Bradyrhizobium continuous culture nonhuman priority journal nitrogenase polypeptide succinic acid	Succinate- or oxygen-limited continuous cultures were used to study the influences of different concentrations of dissolved oxygen and ammonia on the growth, respiration, and polypeptide patterns of Bradyrhizobium sp. (Arachis) strain 3G4b20. During succinate-limited growth, molar growth yields on succinate (Y(succ)) ranged from 38.9 to 44.4 g (dry weight) of cells mol of succinate<sup>-1</sup> a…	Enhancement type=8" status="002""		https://ovidsp.ovid.com/ovidweb.cgi?T=JS&CSC=Y&NEWS=N&PAGE=fulltext&D=emed4&AN=20114459		C. H. (Allen, Elkan) Microbiology Department, North Carolina State Univ., Raleigh, NC 27695, United States
2	Journal Article	A. Goldsworthy	1986	Switched-on Tissue-Cultures		Succinate- or oxygen-limited continuous cultures were used to study the influences of different concentrations of dissolved oxygen and ammonia on the growth, respiration, and polypeptide patterns of Bradyrhizobium sp. (Arachis) strain 3G4b20. During succinate-limited growth, molar growth yields on succinate (Y(succ)) ranged from 38.9 to 44.4 g (dry weight) of cells mol of succinate and were not g…	Applied & Environmental Microbiology 56(4):1025-32, 1990 Apr			56		4	1025-32						1990-04-01		Growth, Respiration, and Polypeptide Patterns of Bradyrhizobium sp. (Arachis) Strain 3G4b20 from Succinate- or Oxygen-Limited Continuous Cultures		0099-2240																PMC184338 [pmc] 10 1128/aem 56 4 1025-1032 1990 [doi]	Succinate- or oxygen-limited continuous cultures were used to study the influences of different concentrations of dissolved oxygen and ammonia on the growth, respiration, and polypeptide patterns of Bradyrhizobium sp. (Arachis) strain 3G4b20. During succinate-limited growth, molar growth yields on succinate (Y(succ)) ranged from 38.9 to 44.4 g (dry weight) of cells mol of succinate and were not g…			https://ovidsp.ovid.com/ovidweb.cgi?T=JS&CSC=Y&NEWS=N&PAGE=fulltext&D=pmnm1&AN=16348154		Allen, G C. Microbiology Department, 4525 Gardner Hall, North Carolina State University, Raleigh, North Carolina 27695.
2	Journal Article	A. Kadioglu; J. Echenique; S. Manco; M. C. Trombe; P. W. Andrew	2003	The MicAB two-component signaling system is involved in virulence of Streptococcus pneumoniae		This case study examines how a lecturer and a group of students adjust to a request for English-only medium of instruction in tertiary education. The study draws on sociocultural theories considering context and language use as tools for meaning making. Goffman's theories of stage setting and footing are used to analyse how the lecturer positions himself in relation to language use. The findings …	International Journal of Bilingual Education and Bilingualism			14		6	751-764					Nov	Empirical Study; Nonclinical Case Study; Quantitative Study		Language and space in a multilingual undergraduate physics classroom in Rwanda		1367-0050 1747-7522	https://dx.doi.org/10.1080/13670050.2011.583337												2011-25860-008			language, multilingual undergraduates, physics classrooms, Rwanda, literacy *Classrooms *Language *Literacy *Multilingualism *Teaching Physics Traditions Curriculum & Programs & Teaching Methods [3530] Human Adulthood (18 yrs & older) Rwanda	This case study examines how a lecturer and a group of students adjust to a request for English-only medium of instruction in tertiary education. The study draws on sociocultural theories considering context and language use as tools for meaning making. Goffman's theories of stage setting and footing are used to analyse how the lecturer positions himself in relation to language use. The findings …			https://ovidsp.ovid.com/ovidweb.cgi?T=JS&CSC=Y&NEWS=N&PAGE=fulltext&D=psyc8&AN=2011-25860-008		Andersson, Ingrid: ingrid.a.andersson@liu.se Andersson, Ingrid, ingrid.a.andersson@liu.se Andersson, Ingrid: Behavioural Sciences and Learning Department, Linkoping University, Linkoping, Sweden Rusanganwa, Joseph: Arts, Media and Social Sciences Department, National University of Rwanda, Butare, Rwanda
2	Journal Article	A. Kadioglu; J. Echenique; S. Manco; M. Trombe; P. Andrew	2003	The MicAB Two-Component Signaling System Is Involved in Virulence of Streptococcus pneumoniae		We develop a temporal super-resolution high-speed holographic video recording method based on the angular multiplexing in off-axis digital holography that can achieve an acquisition rate greater than the frame rate of image sensors. We realize a high-speed switching of reference lights with different incident angles using two acousto-optic modulators. We successfully double the frame rate of the …	Optics Letters			47		13	3151-3154					Jul	Article		Temporal super-resolution high-speed holographic video recording based on switching reference lights and angular multiplexing in off-axis digital holography	Opt. Lett.	0146-9592	10.1364/OL.460591												WOS:000821139500004				We develop a temporal super-resolution high-speed holographic video recording method based on the angular multiplexing in off-axis digital holography that can achieve an acquisition rate greater than the frame rate of image sensors. We realize a high-speed switching of reference lights with different incident angles using two acousto-optic modulators. We successfully double the frame rate of the …	Kenjiro Takayanagi Foundation; Japan Society for the Promotion of Science [19H01097] 0 35776573				[Anzai, Wataru; Kakue, Takashi; Shimobaba, Tomoyoshi; Ito, Tomoyoshi] Chiba Univ, Grad Sch Engn, Inage Ku, 1-33 Yayoi Cho, Chiba 2638522, Japan. Kakue, T (corresponding author), Chiba Univ, Grad Sch Engn, Inage Ku, 1-33 Yayoi Cho, Chiba 2638522, Japan. t-kakue@chiba-u.jp
2	Journal Article	A. Kush; C. Elmerich; J. Aubert	1985	Nitrogenase of Sesbania Rhizobium strain ORS571: Purification, properties and 'switch-off' by ammonia		The microwave-assisted switching (MAS) of magnetization in a perpendicularly magnetized circular disk is studied based on the macrospin model in a rotating frame. The analytical expression for the critical frequency of MAS is derived by analyzing the presence of a quasiperiodic mode. The critical frequency is expressed as a function of the radio frequency (rf) field H-rf and the effective anisotr…	Japanese Journal of Applied Physics			55		2						Feb	Article		Analytical expression for critical frequency of microwave assisted magnetization switching	Jpn. J. Appl. Phys.	0021-4922	10.7567/JJAP.55.028002												WOS:000369005300041				The microwave-assisted switching (MAS) of magnetization in a perpendicularly magnetized circular disk is studied based on the macrospin model in a rotating frame. The analytical expression for the critical frequency of MAS is derived by analyzing the presence of a quasiperiodic mode. The critical frequency is expressed as a function of the radio frequency (rf) field H-rf and the effective anisotr…	JST PRESTO; JSPS KAKENHI Grant [23226001] 4 028002				[Arai, Hiroko] Japan Sci & Technol Agcy JST, PRESTO, Kawaguchi, Saitama 3320012, Japan. [Arai, Hiroko; Imamura, Hiroshi] Natl Inst Adv Ind Sci & Technol, Spintron Res Ctr, Tsukuba, Ibaraki 3058568, Japan. Imamura, H (corresponding author), Natl Inst Adv Ind Sci & Technol, Spintron Res Ctr, Tsukuba, Ibaraki 3058568, Japan. h-imamura@aist.go.jp
1	Journal Article	A. Kyratzis	2010	Latina Girls' Peer Play Interactions in a Bilingual Spanish-English Us Preschool: Heteroglossia, Frame-Shifting, and Language Ideology		We propose real-time time-division color electroholography using a single graphics processing unit (GPU) and a simple synchronization system of reference light. To facilitate real-time time-division color electroholography, we developed a light emitting diode (LED) controller with a universal serial bus (USB) module and the drive circuit for reference light. A one-chip RGB LED connected to a pers…	Applied Optics			54		34	10029-10034					Dec	Article		Real-time time-division color electroholography using a single GPU and a USB module for synchronizing reference light	Appl. Optics	1559-128X	10.1364/AO.54.010029												WOS:000366604800005			COMPUTER-GENERATED HOLOGRAM LIQUID-CRYSTAL DISPLAY COMPUTATION RECONSTRUCTION OBJECT SYSTEM VIDEO CGH	We propose real-time time-division color electroholography using a single graphics processing unit (GPU) and a simple synchronization system of reference light. To facilitate real-time time-division color electroholography, we developed a light emitting diode (LED) controller with a universal serial bus (USB) module and the drive circuit for reference light. A one-chip RGB LED connected to a pers…	Japan Society for Promotion of Science (JSPS); Kayamori Foundation of Informational Science Advancement; [15K00153]; [25240015] 18 26836656				[Araki, Hiromitsu; Niwase, Hiroaki; Fujiwara, Masato] Kochi Univ, Grad Sch Integrated Arts & Sci, Kochi, Kochi 7808520, Japan. [Takada, Naoki] Kochi Univ, Res & Educ Fac, Dept Sci, Nat Sci Cluster, Kochi, Kochi 7808520, Japan. [Ikawa, Shohei] Kochi Univ, Fac Sci, Kochi, Kochi 7808520, Japan. [Nakayama, Hirotaka] Natl Astron Observ Japan, Ctr Computat Astrophys, Mitaka, Tokyo 1818588, Japan. [Kaku…
4	Journal Article	A. L. Molinsky	2012	Code switching between cultures		Introduction Several agencies have called for more emphasis on pain treatment, resulting in an increase in the use of opioids to manage pain [1, 2]. The increasing use of hydromorphone over morphine as a first line agent in hospitals has raised concerns. Evidence in the literature does not support this change in practice [3-5]. A quality improvement initiative, named Morphine First," was undertak…	Regional Anesthesia and Pain Medicine Conference: 40th Annual Regional Anesthesia and Acute Pain Medicine Meeting of the American Society of Regional Anesthesia and Pain Medicine, ASRA 2015 Las Vegas, NV United States Conference Publication: (var pagings) 40(5) (no pagination), 2015 Date of Publication: September-October 2015			40		5	no pagination								Scientific abstract: Acute pain morphine before hydromorphone-results of a quality improvement initiative		1098-7339																*pain *regional anesthesia *society *total quality management *American human hospital patient satisfaction safety monitoring feedback system consultation education Tertiary (period) adverse drug reaction drug use health care personnel consumer statistical analysis hypothesis analgesia pharmacist nurse university hospital adult general hospital United States *morphine *hydromorphone opiate analge…	Introduction Several agencies have called for more emphasis on pain treatment, resulting in an increase in the use of opioids to manage pain [1, 2]. The increasing use of hydromorphone over morphine as a first line agent in hospitals has raised concerns. Evidence in the literature does not support this change in practice [3-5]. A quality improvement initiative, named Morphine First," was undertak…			https://ovidsp.ovid.com/ovidweb.cgi?T=JS&CSC=Y&NEWS=N&PAGE=fulltext&D=emed16&AN=72215286		(Arnstein, Banh, Koury, Lee, Gulur) Massachusetts General Hospital, United States
2	Journal Article	A. L. Wang; H. M. Yang; K. A. Shen; C. C. Wang	1993	Giardiavirus double-stranded RNA genome encodes a capsid polypeptide and a gag-pol-like fusion protein by a translation frameshift		This paper proposes a cognitive-pragmatic pattern to explain asymmetric code-switching. The various patterns on code-switching (CS) discussed in syntactic, pragmatic or syntactic-pragmatic approaches focus on balanced bilingualism and classic code-switching; they are, therefore, insufficient to explain how the different proficiency between two or more languages reflects differential reliance on l…	Pragmemes and Theories of Language Use	Cham	Springer International Publishing Ag	9			861-899			Perspectives in Pragmatics Philosophy and Psychology					The Asymmetric Multi-language Model: A Cognitive-Pragmatic Pattern to Explain Code-Switching by Unbalanced Multilinguals		2214-3807 978-3-319-43491-9; 978-3-319-43490-2													WOS:000411387800044			Asymmetric bilingualism Asymmetric multilingualism Code-switching Cognitive-pragmatic approach Asymmetric Multi-language Model AML mode gradatum SPEECH	This paper proposes a cognitive-pragmatic pattern to explain asymmetric code-switching. The various patterns on code-switching (CS) discussed in syntactic, pragmatic or syntactic-pragmatic approaches focus on balanced bilingualism and classic code-switching; they are, therefore, insufficient to explain how the different proficiency between two or more languages reflects differential reliance on l…	Article; Book Chapter GEWERBESTRASSE 11, CHAM, CH-6330, SWITZERLAND				[Assenza, Elvira] Univ Messina, Messina, Italy. Assenza, E (corresponding author), Univ Messina, Messina, Italy. eassenza@unime.it
4	Journal Article	A. L. West; A. Muise; J. Y. Sasaki	2021	The Cost of Being True to Yourself" for Mixed Selves: Frame Switching Leads to Perceived Inauthenticity and Downstream Social Consequences for Biculturals"		In present days graffiti is a common problem that many restorers have to deal with due to both its unaesthetic appearance and damaging nature for the surface beneath. We report laser cleaning of graffiti paints (black, white, blue, green and red) on limestone and granite. The efficiency of two laser systems is compared: high repetition rate (20 kHz) Copper Bromide Vapor Laser (CuBrVL) generating …	19th International Conference and School on Quantum Electronics: Laser Physics and Applications			10226									Proceedings Paper		Laser cleaning of graffiti on stone		0277-786X	10.1117/12.2262668												WOS:000394538400009			Laser cleaning graffiti removal Cultural Heritage restoration and conservation Copper Bromide Vapor Laser Nd: YAG laser ND-YAG LASER URBAN BUILDINGS UV LASER REMOVAL	In present days graffiti is a common problem that many restorers have to deal with due to both its unaesthetic appearance and damaging nature for the surface beneath. We report laser cleaning of graffiti paints (black, white, blue, green and red) on limestone and granite. The efficiency of two laser systems is compared: high repetition rate (20 kHz) Copper Bromide Vapor Laser (CuBrVL) generating …	19th International Conference and School on Quantum Electronics (ICSQE) - Laser Physics and Applications SEP 26-30, 2016 Sozopol, BULGARIA Bulgarian Acad Sci, Inst Elect, Opt Soc, European Phys Soc, Minist Educ & Sci Bulgaria, Natl Sci Fund, SPIE Program for career development of young scientists, BAS; Operational programme Development of the Competitiveness of the Bulgarian Economy" - European U…
4	Journal Article	A. L. West; R. Zhang; M. Yampolsky; J. Y. Sasaki	2017	More Than the Sum of Its Parts: A Transformative Theory of Biculturalism		Coal fly ash (CFA) makes a bulk of the coal combustion wastes generated from coal-fired power plants. There are several environmental mishaps due to coal ash spills around the world and in the United States. Management of CFA-polluted sites has proven inefficient resulting in soil infiltration, leaching, and phytotoxicity. This study assessed the mitigation strategies for CFA-induced phytotoxicit…	Journal of Environmental Management 237 (pp 449-456), 2019 Date of Publication: 1 May 2019			237			449-456								Arbuscular mycorrhizal fungi and exogenous glutathione mitigate coal fly ash (CFA)-induced phytotoxicity in CFA-contaminated soil		0301-4797	https://dx.doi.org/10.1016/j.jenvman.2019.02.103															article chlorosis controlled study *fly ash fresh weight germination greenhouse lipid peroxidation loam soil moisture morphometry *mycorrhiza nonhuman Panicum virgatum phytoremediation *phytotoxicity plant growth soil amendment soil inoculation *soil pollution double stranded DNA *glutathione	Coal fly ash (CFA) makes a bulk of the coal combustion wastes generated from coal-fired power plants. There are several environmental mishaps due to coal ash spills around the world and in the United States. Management of CFA-polluted sites has proven inefficient resulting in soil infiltration, leaching, and phytotoxicity. This study assessed the mitigation strategies for CFA-induced phytotoxicit…	Enhancement type=8" status="002""		http://www.elsevier.com/inca/publications/store/6/2/2/8/7/1/index.htt https://ovidsp.ovid.com/ovidweb.cgi?T=JS&CSC=Y&NEWS=N&PAGE=fulltext&D=emed20&AN=2001653476		M. O. K. Awoyemi O.M.; doctoroma@yahoo.com (Awoyemi) Department of Environmental Toxicology, The Institute of Environmental and Human Health, Texas Tech University, Lubbock, TX 79416, United States (Awoyemi, Adeleke, Dzantor) Department of Agricultural and Environmental Sciences, College of Agriculture, Tennessee State University, Nashville, TN 37209, United States
2	Journal Article	A. M. John; H. Sekhon; J. H. Ha; S. N. Loh	2022	Engineering a Fluorescent Protein Color Switch Using Entropy-Driven beta-Strand Exchange		Coal fly ash (CFA) makes a bulk of the coal combustion wastes generated from coal-fired power plants. There are several environmental mishaps due to coal ash spills around the world and in the United States. Management of CFA-polluted sites has proven inefficient resulting in soil infiltration, leaching, and phytotoxicity. This study assessed the mitigation strategies for CFA-induced phytotoxicit…	Journal of Environmental Management 237:449-456, 2019 May 01			237			449-456						2019-03-03 06:00:00		Arbuscular mycorrhizal fungi and exogenous glutathione mitigate coal fly ash (CFA)-induced phytotoxicity in CFA-contaminated soil			https://dx.doi.org/10.1016/j.jenvman.2019.02.103															Coal Coal Ash Glutathione *Mycorrhizae Soil *Soil Pollutants S0301-4797(19)30263-4 [pii] 10 1016/j jenvman 2019 02 103 [doi]	Coal fly ash (CFA) makes a bulk of the coal combustion wastes generated from coal-fired power plants. There are several environmental mishaps due to coal ash spills around the world and in the United States. Management of CFA-polluted sites has proven inefficient resulting in soil infiltration, leaching, and phytotoxicity. This study assessed the mitigation strategies for CFA-induced phytotoxicit…			https://ovidsp.ovid.com/ovidweb.cgi?T=JS&CSC=Y&NEWS=N&PAGE=fulltext&D=med16&AN=30825778		Awoyemi, Olushola M. Department of Environmental Toxicology, The Institute of Environmental and Human Health, Texas Tech University, Lubbock, TX, 79416, USA; Department of Agricultural and Environmental Sciences, College of Agriculture, Tennessee State University, Nashville, TN, 37209, USA. Electronic address: doctoroma@yahoo.com. Adeleke, Ekundayo O. Department of Agricultural and Environmental …
2	Journal Article	A. Mahadevan	2002	Switching heads and cultures: Transformation of an Indian myth by Thomas Mann and Girish Karnad		Following the emergence of antibiotic-resistant bacteria such as methicillin-resistant Staphylococcus aureus (MRSA) and methicillin-resistant Staphylococcus pseudintermedius (MRSP), phage therapy has attracted significant attention as an alternative to antibiotic treatment. Bacteriophages belonging to kayvirus (previously known as Twort-like phages) have broad host range and are strictly lytic in…	Applied Microbiology and Biotechnology 103(16) (pp 6809-6823), 2019 Date of Publication: 16 Aug 2019			103		16	6809-6823								Analysis host-recognition mechanism of staphylococcal kayvirus SA039 reveals a novel strategy that protects Staphylococcus aureus against infection by Staphylococcus pseudintermedius Siphoviridae phages		0175-7598	https://dx.doi.org/10.1007/s00253-019-09940-7															adsorption amino acid sequence article bacterial strain bacterium culture bacterium isolation coculture comparative study CRISPR-CAS9 system deletion mutant DNA base composition genome size glycosylation homologous recombination *host pathogen interaction host range nonhuman nucleotide sequence open reading frame phage therapy plaque assay point mutation *Siphoviridae spontaneous mutation *Staphy…	Following the emergence of antibiotic-resistant bacteria such as methicillin-resistant Staphylococcus aureus (MRSA) and methicillin-resistant Staphylococcus pseudintermedius (MRSP), phage therapy has attracted significant attention as an alternative to antibiotic treatment. Bacteriophages belonging to kayvirus (previously known as Twort-like phages) have broad host range and are strictly lytic in…	Enhancement type=8" status="002""		https://link.springer.de/link/service/journals/00253/index.htm https://ovidsp.ovid.com/ovidweb.cgi?T=JS&CSC=Y&NEWS=N&PAGE=fulltext&D=emed20&AN=628343086		H. Tanji Y.; ytanji@bio.titech.ac.jp (Azam, Kadoi, Miyanaga, Tanji) School of Life Science and Technology, Tokyo Institute of Technology, 4259 J2-15 Nagatsuta-cho, Midori-ku, Yokohama 226-8501, Japan (Azam, Cui) Division of Bacteriology, Department of Infection and Immunity, Faculty of Medicine, Jichi Medical University, 3311-1 Yakushiji, Shimotsuke-shi, Tochigi 329-0498, Japan (Usui, Tamura) Gra…
4	Journal Article	A. Molinsky	2007	Cross-cultural code-switching: The psychological challenges of adapting behavior in foreign cultural interactions		We have studied by X-ray diffraction the phase transition of microcrystals of rubidium manganese hexacyanoferrate, for which combined electron transfer and structural reorganization are responsible for a change of magnetic properties. The Rb0.94Mn[Fe(CN)(6)](0.98)center dot 2.5H(2)O system undergoes a phase transition between the tetragonal phase Fe-II(S = 0)-CN-Mn-III(S = 2) and the cubic Fe-III…	European Journal of Inorganic Chemistry					27	3142-3147					Jul	Article		Single Laser Shot Photoinduced Phase Transition of Rubidium Manganese Hexacyanoferrate Investigated by X-ray Diffraction	Eur. J. Inorg. Chem.	1434-1948	10.1002/ejic.201801478												WOS:000476762200003			Charge transfer Magnetic properties Structure elucidation Photoinduced phase transition THERMAL HYSTERESIS LOOP PRUSSIAN BLUE ANALOG SPIN-CROSSOVER CHARGE-TRANSFER ROOM-TEMPERATURE LIGHT CRYSTALS DYNAMICS COMPLEX DRIVEN	We have studied by X-ray diffraction the phase transition of microcrystals of rubidium manganese hexacyanoferrate, for which combined electron transfer and structural reorganization are responsible for a change of magnetic properties. The Rb0.94Mn[Fe(CN)(6)](0.98)center dot 2.5H(2)O system undergoes a phase transition between the tetragonal phase Fe-II(S = 0)-CN-Mn-III(S = 2) and the cubic Fe-III…	JSPS [15H05697]; Agence Nationale de la Recherche [ANR-16-CE30-0018]; University Rennes 1; JSPS KAKENHI [16H06521] 8 SI				[Azzolina, Giovanni; Collet, Eric; Mariette, Celine; Cammarata, Marco; Trzop, Elzbieta; Bertoni, Roman] Univ Rennes, CNRS, UMR 6251, IPR, F-35000 Rennes, France. [Sander, Mathias; Levantino, Matteo] European Synchrotron Radiat Facil, F-38000 Grenoble, France. [Nakagawa, Kosuke; Ohkoshi, Shin-ichi] Univ Tokyo, Sch Sci, Dept Chem, Bunkyo Ku, 7-3-1 Hongo, Tokyo 1130033, Japan. [Tokoro, Hiroko] Univ …
4	Journal Article	A. Molinsky	2012	Code switching between cultures		Language is our primary semiotic tool for representing and negotiating social reality, including social identity categories. Through talk we position ourselves and others relative to co-present interlocutors, the communicative activities in which we are engaged, and various dimensions of the wider world, including social identity categories and their relative value. This positioning of selves is …	APA handbook of intercultural communication	Washington, DC ; Berlin, Germany	American Psychological Association; Walter de Gruyter & Co; US; Germany				145-168								Multilingual forms of talk and identity work		1-4338-0778-5 (Hardcover); 978-1-4338-0778-7 (Hardcover); 1-4338-0779-3 (PDF); 978-1-4338-0779-4 (PDF)													2009-22545-008			multilingualism, social identity, language, code switching, linguistics *Code Switching *Language *Linguistics *Multilingualism *Social Identity Cross Cultural Communication Linguistics & Language & Speech [2720] Human	Language is our primary semiotic tool for representing and negotiating social reality, including social identity categories. Through talk we position ourselves and others relative to co-present interlocutors, the communicative activities in which we are engaged, and various dimensions of the wider world, including social identity categories and their relative value. This positioning of selves is …	Matsumoto, David [Ed xv, 329 Handbook/Manual		https://ovidsp.ovid.com/ovidweb.cgi?T=JS&CSC=Y&NEWS=N&PAGE=fulltext&D=psyc7&AN=2009-22545-008		Bailey, Benjamin: University of Massachusetts Amherst, Amherst, MA, US
2	Journal Article	A. Murata	2022	Implications for Risk Taking Behavior Leading to Crashes or Disasters-Effects of Perceived Risk on Risk Taking Decision		In this article, we address a gap in the meaningful work literature by exploring the processes by which work is experienced as meaningless. We adopt the lens of relational sociology and, through interviews with 45 participants in four very different occupations, we found that meaninglessness arises through four relational processes: powerlessness, disconnection, devaluation and self-doubt. Indivi…	Scandinavian Journal of Management			35		4						Dec	Article		We're not scum, we're human": Agential responses in the face of meaningless work"	Scand. J. Manag.	0956-5221	10.1016/j.scaman.2019.101064												WOS:000498338000002			Agency Alienation Meaningful work Meaningless work Relational sociology RELATIONAL-SOCIOLOGY DIRTY WORK ALIENATION IDENTITY RECOGNITION MANIFESTO CULTURE POWER CALL JOB	In this article, we address a gap in the meaningful work literature by exploring the processes by which work is experienced as meaningless. We adopt the lens of relational sociology and, through interviews with 45 participants in four very different occupations, we found that meaninglessness arises through four relational processes: powerlessness, disconnection, devaluation and self-doubt. Indivi…	4 101064				[Bailey, Catherine] Kings Coll London, Kings Business Sch, Bush House,30 Aldwych, London WC2B 4BG, England. [Madden, Adrian] Univ Greenwich, Old Royal Naval Coll, Greenwich Business Sch, Dept Human Resources & Org Behav, 30 Pk Row, London SE10 9LS, England. Bailey, C (corresponding author), Kings Coll London, Kings Business Sch, Bush House,30 Aldwych, London WC2B 4BG, England. catherine.bailey@kc…
2	Journal Article	A. Palii; B. Tsukerblat; S. Klokishner; S. Aldoshin; D. Korchagin; J. M. Clemente-Juan	2019	Electric Field Control of Spin States in Trigonal Two-Electron Quantum Dot Arrays and Mixed-Valence Molecules: II. Vibronic Problem		Purpose: To investigate pathogens associated with bacterial conjunctivitis resistant to the empirical treatment and their antibiotic resistance in a child welfare agency. Methods: Twenty-eight eyes in 14 children with a median age of 3 months with conjunctivitis resistant to the empirical treatment were included in this study. Samples were taken three times from the inferior fornix in both eyes u…	Journal of Pediatric Ophthalmology & Strabismus			49		5	314-319					Sep-Oct	Article		Pasteurella canis and Granulicatella adiacens Conjunctivitis Outbreak Resistant to Empirical Treatment in a Child Welfare Agency	J. Pediatr. Ophthalmol. Strabismus.	0191-3913	10.3928/01913913-20120710-02												WOS:000314310600009			ACUTE INFECTIVE CONJUNCTIVITIS ACUTE BACTERIAL CONJUNCTIVITIS MANAGEMENT STRATEGIES DOG ABIOTROPHIA ANTIBIOTICS BACTEREMIA PLACEBO TRIAL	Purpose: To investigate pathogens associated with bacterial conjunctivitis resistant to the empirical treatment and their antibiotic resistance in a child welfare agency. Methods: Twenty-eight eyes in 14 children with a median age of 3 months with conjunctivitis resistant to the empirical treatment were included in this study. Samples were taken three times from the inferior fornix in both eyes u…	5 22800794				[Balikoglu-Yilmaz, Melike; Yilmaz, Tolga; Engin, Kaya N.; Taskapili, Muhittin] Bagcilar Educ & Res Hosp, Dept Ophthalmol, Istanbul, Turkey. [Esen, Ayse Banu] Bagcilar Educ & Res Hosp, Dept Microbiol & Clin Microbiol, Istanbul, Turkey. Balikoglu-Yilmaz, M (corresponding author), Bagcilar Educ & Res Hosp, Dept Ophthalmol, Merkezevler 2 Eetap,B-2 Blok,39, Istanbul, Turkey. drmelkebalkoglu@yahoo.com
2	Journal Article	A. Q. Zamamiri; G. Birol; M. A. Hjortso	2001	Multiple stable states and hysteresis in continuous, oscillating cultures of budding yeast		A 2-kg-capacity rotating-drum reactor was used for biological conversion of nearly insoluble organic contaminants in soil. The rotating motion allowed effective operation at a solids content of over 60% by weight. A mixed bacterial culture was used to degrade anthracene that had been impregnated into a representative high-clay soil. The activity of the culture was sustained over a period of month…	Applied Microbiology and Biotechnology 43(3) (pp 521-528), 1995 Date of Publication: 1995			43		3	521-528								Monitoring the biological treatment of anthracene-contaminated soil in a rotating-drum bioreactor		0175-7598	https://dx.doi.org/10.1007/s002530050445															article bacterium culture bioreactor carbon dioxide measurement degradation *environmental monitoring evolution mineralization *soil pollution *anthracene derivative/pd [Pharmacology] *carbon/ec [Endogenous Compound] *phenanthrene derivative/pd [Pharmacology] *polycyclic aromatic hydrocarbon/to [Drug Toxicity] *pyrene/pd [Pharmacology]	A 2-kg-capacity rotating-drum reactor was used for biological conversion of nearly insoluble organic contaminants in soil. The rotating motion allowed effective operation at a solids content of over 60% by weight. A mixed bacterial culture was used to degrade anthracene that had been impregnated into a representative high-clay soil. The activity of the culture was sustained over a period of month…			https://ovidsp.ovid.com/ovidweb.cgi?T=JS&CSC=Y&NEWS=N&PAGE=fulltext&D=emed5&AN=25226531		K. M. H. A. R. (Banerjee, Fedorak, Hashimoto, Masliyah, Pickard, Gray) Department Chemical Engineering, University of Alberta, Edmonton, Alta. T6G 2G6, Canada
2	Journal Article	A. R. Ghanooni	2014	A cross-cultural study of metaphoric imagery in Shakespeare's Macbeth		A 2-kg-capacity rotating-drum reactor was used for biological conversion of nearly insoluble organic contaminants in soil. The rotating motion allowed effective operation at a solids content of over 60% by weight. A mixed bacterial culture was used to degrade anthracene that had been impregnated into a representative high-clay soil. The activity of the culture was sustained over a period of month…	Applied Microbiology and Biotechnology			43		3	521-528					Jul	Article		Monitoring the Biological Treatment of Anthracene-Contaminated Soil in a Rotating-Drum Bioreactor	Appl. Microbiol. Biotechnol.	0175-7598													WOS:A1995RL32500023			POLYCYCLIC AROMATIC-HYDROCARBONS MICROBIAL-DEGRADATION BIOREMEDIATION BIODEGRADATION SOLUBILITY SLURRIES WATER	A 2-kg-capacity rotating-drum reactor was used for biological conversion of nearly insoluble organic contaminants in soil. The rotating motion allowed effective operation at a solids content of over 60% by weight. A mixed bacterial culture was used to degrade anthracene that had been impregnated into a representative high-clay soil. The activity of the culture was sustained over a period of month…	44				Univ alberta,dept chem engn,edmonton,ab t6g 2g6,canada. Univ alberta,dept microbiol,edmonton,ab t6g 2e9,canada.
2	Journal Article	A. R. Munteanu	2016	The Organic Market in Romania: Dynamics and Geographic Distribution of the Organic Operators during 2011-2014		Objective: There are increasing reports of infectious complications following prostate biopsy due to fluoroquinolone resistance. To determine infectious complications at catheter removal following radical prostatectomy (RP), another setting in daily urological practice where fluoroquinolone prophylaxis is frequently used.	Urologic Oncology: Seminars and Original Investigations 31(7) (pp 1049-1053), 2013 Date of Publication: October 2013			31		7	1049-1053								Bacteriuria and antibiotic resistance in catheter urine specimens following radical prostatectomy		1078-1439	https://dx.doi.org/10.1016/j.urolonc.2011.12.008															adult *antibiotic resistance antibiotic sensitivity antibiotic therapy article bacterial count bacterial growth bacteriuria/dt [Drug Therapy] *bacteriuria/dt [Drug Therapy] *bacteriuria/pc [Prevention] Candida albicans catheter infection/dt [Drug Therapy] *catheter infection/co [Complication] *catheter infection/dt [Drug Therapy] *catheter infection/pc [Prevention] *catheter removal clinical prac…	Objective: There are increasing reports of infectious complications following prostate biopsy due to fluoroquinolone resistance. To determine infectious complications at catheter removal following radical prostatectomy (RP), another setting in daily urological practice where fluoroquinolone prophylaxis is frequently used.			https://ovidsp.ovid.com/ovidweb.cgi?T=JS&CSC=Y&NEWS=N&PAGE=fulltext&D=emed14&AN=51832483		A. B. T. J. Catalona W.J.; wcatalona@nmff.org (Banks, McGuire, Shrestha, Helfand, Catalona) Department of Urology, Feinberg School of Medicine, Northwestern University, Chicago, IL 60611, United States (Loeb) Department of Urology, New York University, New York, NY 10016, United States
2	Journal Article	A. Richardson; I. Stojiljkovic	1999	HmbR, a hemoglobin-binding outer membrane protein of Neisseria meningitidis, undergoes phase variation		OBJECTIVE: There are increasing reports of infectious complications following prostate biopsy due to fluoroquinolone resistance. To determine infectious complications at catheter removal following radical prostatectomy (RP), another setting in daily urological practice where fluoroquinolone prophylaxis is frequently used. MATERIALS AND METHODS: We prospectively examined urine culture results coll…	Urologic Oncology 31(7):1049-53, 2013 Oct			31		7	1049-53						2012-01-31 06:00:00		Bacteriuria and antibiotic resistance in catheter urine specimens following radical prostatectomy			https://dx.doi.org/10.1016/j.urolonc.2011.12.008															Anti-Bacterial Agents/ad [Administration & Dosage] Anti-Bacterial Agents/cl [Classification] Antibiotic Prophylaxis/mt [Methods] Bacteria/cl [Classification] Bacteria/ip [Isolation & Purification] Bacteriuria/et [Etiology] *Bacteriuria/mi [Microbiology] Candida albicans/ip [Isolation & Purification] *Drug Resistance, Microbial Escherichia coli/ip [Isolation & Purification] Fluoroquinolones/ad [Ad…	OBJECTIVE: There are increasing reports of infectious complications following prostate biopsy due to fluoroquinolone resistance. To determine infectious complications at catheter removal following radical prostatectomy (RP), another setting in daily urological practice where fluoroquinolone prophylaxis is frequently used. MATERIALS AND METHODS: We prospectively examined urine culture results coll…			https://ovidsp.ovid.com/ovidweb.cgi?T=JS&CSC=Y&NEWS=N&PAGE=fulltext&D=med10&AN=22285005		Banks, Jessica A. Department of Urology, Feinberg School of Medicine, Northwestern University, Chicago, IL 60611, USA.
2	Journal Article	A. Rochette; F. Raymond; J. Corbeil; M. Ouellette; B. Papadopoulou	2009	Whole-genome comparative RNA expression profiling of axenic and intracellular amastigote forms of Leishmania infantum		In the clinical setting of bone fracture healing, hardware removal often causes localized microtrauma and residual screw holes may act as stress risers to place the patient at a risk of refracture. To address this noted issue, this study proposed to develop a biologically mimicking and mechanically self-actuated nanofibrous screw-like scaffold/implant for potential in situ bone regeneration. By i…	Journal of Materials Chemistry B 4(31):5308-5320, 2016 Aug 21			4		31	5308-5320						2020-04-09 06:00:00		HAp incorporated ultrafine polymeric fibers with shape memory effect for potential use in bone screw hole healing			https://dx.doi.org/10.1039/c6tb01305h															10 1039/c6tb01305h [doi]	In the clinical setting of bone fracture healing, hardware removal often causes localized microtrauma and residual screw holes may act as stress risers to place the patient at a risk of refracture. To address this noted issue, this study proposed to develop a biologically mimicking and mechanically self-actuated nanofibrous screw-like scaffold/implant for potential in situ bone regeneration. By i…			https://ovidsp.ovid.com/ovidweb.cgi?T=JS&CSC=Y&NEWS=N&PAGE=fulltext&D=pmnm3&AN=32263611		Bao, Min . College of Chemistry, Chemical Engineering and Biotechnology, Donghua University, 2999 North Renmin Road, Shanghai 201620, China. yzzhang@dhu.edu.cn.
2	Journal Article	A. Rodloff; E. Goldstein; A. Torres	2006	Two decades of imipenem therapy		Protein and cellulase activities were measured in culture supernatants of the anaerobic ruminal fungus Neocallimastix frontalis EB188 established in glucose medium and switched to either glucose, cellobiose, or cellulose media. Polyacrylamide gel electrophoresis was used to show differences caused by changing medium cabon source. Culture supernantants contained proteins with molecular weights ran…	Applied and Environmental Microbiology 56(1) (pp 43-48), 1990 Date of Publication: 1990			56		1	43-48								Supernatant protein and cellulase activities of the anaerobic ruminal fungus Neocallimastix frontalis EB188		0099-2240	https://dx.doi.org/10.1128/aem.56.1.43-48.1990															article enzyme activity fungus nonhuman priority journal *bacterial enzyme *bacterial protein *Neocallimastix	Protein and cellulase activities were measured in culture supernatants of the anaerobic ruminal fungus Neocallimastix frontalis EB188 established in glucose medium and switched to either glucose, cellobiose, or cellulose media. Polyacrylamide gel electrophoresis was used to show differences caused by changing medium cabon source. Culture supernantants contained proteins with molecular weights ran…	Enhancement type=8" status="002""		https://ovidsp.ovid.com/ovidweb.cgi?T=JS&CSC=Y&NEWS=N&PAGE=fulltext&D=emed4&AN=20031178		M. E. (Barichievich, Calza) Dept. of Animal Sciences, Washington State University, Pullman, WA 99164-6332, United States
2	Journal Article	A. S. Jheeta; J. Rangaiah; J. Clark; D. Makanjuola; S. Somalanka	2020	Mycobacterium abscessus-an uncommon, but important cause of peritoneal dialysis-associated peritonitis - case report and literature review		Protein and cellulose activities were measured in culture supernatants of the anaerobic ruminal fungus Neocallimastix frontalis EB188 established in glucose medium and switched to either glucose, cellobiose, or cellulose media. Polyacrylamide gel electrophoresis was used to show differences caused by changing medium carbon source. Culture supernatants contained proteins with molecular weights ran…	Applied & Environmental Microbiology 56(1):43-8, 1990 Jan			56		1	43-8						1990-01-01		Supernatant protein and cellulase activities of the anaerobic ruminal fungus Neocallimastix frontalis EB188		0099-2240																Anaerobiosis Animals Cattle *Cellulase/bi [Biosynthesis] Cellulose/me [Metabolism] Chromatography, Gel Chytridiomycota/en [Enzymology] *Chytridiomycota/me [Metabolism] Colorimetry Culture Media Densitometry Electrophoresis, Polyacrylamide Gel *Fungal Proteins/bi [Biosynthesis] Glucose/me [Metabolism] Hydrogen-Ion Concentration Isoelectric Focusing Molecular Weight *Rumen/mi [Microbiology] PMC1832…	Protein and cellulose activities were measured in culture supernatants of the anaerobic ruminal fungus Neocallimastix frontalis EB188 established in glucose medium and switched to either glucose, cellobiose, or cellulose media. Polyacrylamide gel electrophoresis was used to show differences caused by changing medium carbon source. Culture supernatants contained proteins with molecular weights ran…			https://ovidsp.ovid.com/ovidweb.cgi?T=JS&CSC=Y&NEWS=N&PAGE=fulltext&D=med3&AN=2310186		Barichievich, E M. Department of Animal Sciencesm Washington State University, Pullman 99164-6332.
2	Journal Article	A. Shchekoturov; M. Krishtal	2020	(Re)constructing the Meanings of a Political Act Using the Social Network VKontakte: the Case of Ivan Golunov			Identity		Informa UK Limited	20		4	290-305								Living In-Between or Within? Cultural Identity Profiles of Second-Generation Young Adults with Immigrant Background		1528-3488	10.1080/15283488.2020.1832491																			https://dx.doi.org/10.1080/15283488.2020.1832491
2	Journal Article	A. Suzuki; Y. Kimura; K. Kasai	2020	Rotation Capacity of I-Shaped Beams under Alternating Axial Forces Based on Buckling-Mode Transitions			Integrative Psychological and Behavioral Science			54		1	72-103								“I feel more Luxembourgish, but Portuguese too” cultural identities in a multicultural society		1936-3567
2	Journal Article	A. Toledo-Arana; O. Dussurget; G. Nikitas; N. Sesto; H. Guet-Revillet; D. Balestrino; E. Loh; J. Gripenland; T. Tiensuu; K. Vaitkevicius; M. Barthelemy; M. Vergassola; M. Nahori; G. Soubigou; B. Regnault; J. Coppee; M. Lecuit; J. Johansson; P. Cossart	2009	The Listeria transcriptional landscape from saprophytism to virulence		In 2008, the financial crisis exploded onto the global scene, causing a world-wide recession and damage to public finances. Governments quickly switched from fiscal stimulus to retrenchment. Despite economic stagnation, falling living standards and rising not falling government debt, rulers have stuck to their austerity guns since then. Arguably, the mainstream media have played a central role in…	Journalism			20		2	313-330					Feb	Article		Living within our means: The UK news construction of the austerity frame over time	Journalism	1464-8849	10.1177/1464884917708870												WOS:000454591700005			Austerity crisis deficit economy framing journalism media ECONOMIC-CRISIS MEDIA CAPITALISM	In 2008, the financial crisis exploded onto the global scene, causing a world-wide recession and damage to public finances. Governments quickly switched from fiscal stimulus to retrenchment. Despite economic stagnation, falling living standards and rising not falling government debt, rulers have stuck to their austerity guns since then. Arguably, the mainstream media have played a central role in…	Marie Sklodowska-Curie fellowship; Cardiff School of Journalism, Media & Cultural Studies 10 SI				[Basu, Laura] Cardiff Univ, Cardiff, S Glam, Wales. Basu, L (corresponding author), Cardiff Univ, Sch Journalism Media & Cultural Studies, Cardiff, S Glam, Wales. L.S.Basu@uu.nl
2	Journal Article	A. Turner	2010	The Buy-in to Corporate Culture: Creating Internal Emotional Capital Through Work-based Volunteering Schemes		Induction and repression of denitrification activity were studied in a continuous culture of Paracoccus denitrificans during changes from aerobic to anaerobic growth conditions and vice versa. The denitrification activity of the cells was monitored by measuring the formation of denitrification products (nitrite, nitric oxide, nitrous oxide, and dinitrogen), individual mRNA levels for the nitrate,…	Journal of Bacteriology 178(15) (pp 4367-4374), 1996 Date of Publication: 1996			178		15	4367-4374								Dynamics of denitrification activity of Paracoccus denitrificans in continuous culture during aerobic-anaerobic changes		0021-9193	http://dx.doi.org/10.1128/jb.178.15.4367-4374.1996															*aerobic metabolism *anaerobic metabolism article bacterial growth bacterial metabolism bacterium culture *denitrification enzyme activity enzyme synthesis mitochondrial respiration nonhuman Paracoccus denitrificans priority journal messenger RNA/ec [Endogenous Compound] *nitrite reductase/ec [Endogenous Compound]	Induction and repression of denitrification activity were studied in a continuous culture of Paracoccus denitrificans during changes from aerobic to anaerobic growth conditions and vice versa. The denitrification activity of the cells was monitored by measuring the formation of denitrification products (nitrite, nitric oxide, nitrous oxide, and dinitrogen), individual mRNA levels for the nitrate,…			https://ovidsp.ovid.com/ovidweb.cgi?T=JS&CSC=Y&NEWS=N&PAGE=fulltext&D=emed6&AN=26262220		J.B. R.D. Van Meer J.R.D.; vdmeer@cawag.ch (Baumann, Snozzi, Zehnder, Van Meer) Swiss Fed. Inst. Environ. Sci. T., Swiss Fed. Institute of Technology, 8600 Dubendorf, Switzerland (Van Meer) Department of Microbiology, EAWAG, Uberlandstr. 133, CH-8600 Dubendorf, Switzerland
2	Journal Article	A. Wang; H. Yang; K. Shen; C. Wang	1993	Giardiavirus double-stranded RNA genome encodes a capsid polypeptide and a gag-pol-like fusion protein by a translation frameshift		Induction and repression of denitrification activity were studied in a continuous culture of Paracoccus denitrificans during changes from aerobic to anaerobic growth conditions and vice versa. The denitrification activity of the cells was monitored by measuring the formation of denitrification products (nitrite, nitric oxide, nitrous oxide, and dinitrogen), individual mRNA levels for the nitrate,…	Journal of Bacteriology 178(15):4367-74, 1996 Aug			178		15	4367-74						1996-08-01		Dynamics of denitrification activity of Paracoccus denitrificans in continuous culture during aerobic-anaerobic changes		0021-9193																Aerobiosis Amino Acid Sequence Anaerobiosis Base Sequence Cloning, Molecular DNA Primers/ge [Genetics] DNA, Bacterial/ge [Genetics] Genes, Bacterial Molecular Sequence Data Nitrate Reductase Nitrate Reductases/ge [Genetics] Nitric Oxide/me [Metabolism] Nitrite Reductases/ge [Genetics] Nitrites/me [Metabolism] *Nitrogen/me [Metabolism] Nitrous Oxide/me [Metabolism] Oxidation-Reduction Oxidoreducta…	Induction and repression of denitrification activity were studied in a continuous culture of Paracoccus denitrificans during changes from aerobic to anaerobic growth conditions and vice versa. The denitrification activity of the cells was monitored by measuring the formation of denitrification products (nitrite, nitric oxide, nitrous oxide, and dinitrogen), individual mRNA levels for the nitrate,…			https://ovidsp.ovid.com/ovidweb.cgi?T=JS&CSC=Y&NEWS=N&PAGE=fulltext&D=med4&AN=8755862		Baumann, B. Swiss Federal Institute of Environmental Science and Technology, Dubendorf, Switzerland.
2	Journal Article	A. Yip	2020	Autoethnography and participant-observation in a cross-cultural artistic research		As water-sector professionals re-discover the value in the 'waste' conveyed in 'waste'water, this Viewpoint argues that the theory of plural rationality (also known as Cultural Theory) may accelerate the switch from waste management to resource recovery. Accordingly, it extends the framing of plural rationality, from its traditional applications in matters of governance and social and economic an…	Water Alternatives-an Interdisciplinary Journal on Water Politics and Development			11		2	260-283					Jun	Article		Viewpoint - Pouring Money Down the Drain: Can We Break the Habit by Reconceiving Wastes as Resources?	Water Altern.	1965-0175													WOS:000434449200003			Circular economy clumsiness Cultural Theory lock-in nutrient recovery plural rationality plural schools of engineering thought Rhine restoration technological invention and innovation urban metabolism ECOSYSTEM SERVICES URBAN WATER FLOW PERSPECTIVE TRANSITION DYNAMICS SYSTEMS CITIES PARIS FOOD	As water-sector professionals re-discover the value in the 'waste' conveyed in 'waste'water, this Viewpoint argues that the theory of plural rationality (also known as Cultural Theory) may accelerate the switch from waste management to resource recovery. Accordingly, it extends the framing of plural rationality, from its traditional applications in matters of governance and social and economic an…	5				[Beck, Michael Bruce; Thompson, Michael; Gyawali, Dipak; Langan, Simon; Linnerooth-Bayer, JoAnne] IIASA, Laxenburg, Austria. [Beck, Michael Bruce] Imperial Coll, Dept Civil & Environm Engn, London, England. [Thompson, Michael] Univ Oxford, Inst Sci Innovat & Soc InSIS, Oxford, England. [Gyawali, Dipak] Nepal Acad Sci & Technol, Patan, India. Beck, MB (corresponding author), IIASA, Laxenburg, Aust…
2	Journal Article	A. Zamamiri; G. Birol; M. Hjortso	2001	Multiple stable states and hysteresis in continuous, oscillating cultures of budding yeast		To explore the possible cognitive consequences of biculturalism, the authors examine the complexity of cultural representations in monocultural and bicultural individuals. Study 1 found that Chinese American biculturals' free descriptions of both American and Chinese cultures are higher in cognitive complexity than that of Anglo-American monoculturals, but the same effect was not apparent in desc…	Journal of Cross-Cultural Psychology			37		4	386-407					Jul	Empirical Study; Quantitative Study		Biculturalism and Cognitive Complexity: Expertise in Cultural Representations		0022-0221 1552-5422	https://dx.doi.org/10.1177/0022022106288476												2006-07676-003			biculturalism, cognitive complexity, cultural representation, bicultural vs monocultural identity, bicultural identity integration, sociocognitive processes, Chinese Americans vs Anglo Americans *Cognitive Complexity *Cross Cultural Differences *Ethnic Identity *Multiculturalism *Cultural Identity Chinese Cultural Groups Cultural Sensitivity Sociocultural Factors Whites Culture & Ethnology [2930]…	To explore the possible cognitive consequences of biculturalism, the authors examine the complexity of cultural representations in monocultural and bicultural individuals. Study 1 found that Chinese American biculturals' free descriptions of both American and Chinese cultures are higher in cognitive complexity than that of Anglo-American monoculturals, but the same effect was not apparent in desc…			https://ovidsp.ovid.com/ovidweb.cgi?T=JS&CSC=Y&NEWS=N&PAGE=fulltext&D=psyc5&AN=2006-07676-003		Benet-Martinez, Veronica: veronbm@ucr.edu Benet-Martinez, Veronica: Department of Psychology, University of California, 1419 Life Sciences Building, Riverside, CA, US, 92521, veronbm@ucr.edu Benet-Martinez, Veronica: Department of Psychology, University of California, Riverside, CA, US Lee, Fiona: University of Michigan, MI, US Leu, Janxin: University of California, San Francisco, CA, US
4	Journal Article	A. Zusho	2008	Cultural variation in the motivational standards of self-enhancement and self-criticism among bicultural Asian American and Anglo American students		To explore the possible cognitive consequences of biculturalism, the authors examine the complexity of cultural representations in monocultural and bicultural individuals. Study 1 found that Chinese American biculturals' free descriptions of both American and Chinese cultures are higher in cognitive complexity than that of Anglo-American monoculturals, but the same effect was not apparent in desc…	Journal of Cross-Cultural Psychology			37		4	386-407					Jul	Article		Biculturalism and cognitive complexity - Expertise in cultural representations	J. Cross-Cult. Psychol.	0022-0221	10.1177/0022022106288476												WOS:000238391700003			biculturalism bicultural identity cognitive complexity Bicultural Identity Integration INTEGRATIVE COMPLEXITY MEXICAN-AMERICAN SELF ACCULTURATION CONFLICT PERSONALITY PERFORMANCE DIMENSIONS IDENTITY CHINESE	To explore the possible cognitive consequences of biculturalism, the authors examine the complexity of cultural representations in monocultural and bicultural individuals. Study 1 found that Chinese American biculturals' free descriptions of both American and Chinese cultures are higher in cognitive complexity than that of Anglo-American monoculturals, but the same effect was not apparent in desc…	217				Univ Calif Riverside, Riverside, CA 92521 USA. Univ Michigan, Ann Arbor, MI 48109 USA. Univ Calif San Francisco, San Francisco, CA 94143 USA. Benet-Martinez, V (corresponding author), Univ Calif Riverside, Riverside, CA 92521 USA. veronbm@ucr.edu
2	Journal Article	Akane Zusho	2004	Culture, self, and goals: An investigation into the motivational processes of bicultural Asian-American and Anglo-American college students		The authors propose that cultural frame shifting--shifting between 2 culturally based interpretative lenses in response to cultural cues--is moderated by perceived compatibility between the two cultural orientations, or bicultural identity integration (BII). Three studies found that Chinese American biculturals who perceived their cultural identities as compatible (high BII) responded in cultural…	Journal of Cross-Cultural Psychology			33		5	492-516					Sep	Empirical Study		Negotiating biculturalism: Cultural frame switching in biculturals with oppositional versus compatible cultural identities		0022-0221 1552-5422	https://dx.doi.org/10.1177/0022022102033005005												2002-04040-005			cultural frame shifting, cultural cue response, bicultural identity integration, Chinese American biculturals, cultural primes, internal vs external attribution *Cross Cultural Differences *Cues *Culture (Anthropological) *Ethnic Identity *Priming Asians Attribution Cognitive Processes Cultural Identity Culture & Ethnology [2930] Human Male Female Adolescence (13-17 yrs) Adulthood (18 yrs & older…	The authors propose that cultural frame shifting--shifting between 2 culturally based interpretative lenses in response to cultural cues--is moderated by perceived compatibility between the two cultural orientations, or bicultural identity integration (BII). Three studies found that Chinese American biculturals who perceived their cultural identities as compatible (high BII) responded in cultural…			https://ovidsp.ovid.com/ovidweb.cgi?T=JS&CSC=Y&NEWS=N&PAGE=fulltext&D=psyc4&AN=2002-04040-005		Benet-Martinez, Veronica: veronica@umich.edu; Leu, Janxin: janleu@umich.edu Benet-Martinez, Veronica: U Michigan, Dept of Psychology, 3251 East Hall, Ann Arbor, MI, US, 48109, veronica@umich.edu Benet-Martinez, Veronica: U Michigan, Dept of Psychology, Ann Arbor, MI, US Leu, Janxin: U Michigan, Dept of Psychology, Ann Arbor, MI, US Lee, Fiona: U Michigan, Dept of Psychology, Ann Arbor, MI, US Mor…
1	Journal Article	Alexandra B. Carstensen	2018	Universals and variation in language and thought: Concepts, communication, and semantic structure		The authors propose that cultural frame shifting-shifting between two culturally based interpretative lenses in response to cultural cues-is moderated by perceived compatibility (vs. opposition) between the two cultural orientations, or bicultural identity integration (BII). Three studies found that Chinese American biculturals who perceived their cultural identities as compatible (high 1311) res…	Journal of Cross-Cultural Psychology			33		5	492-516					Sep	Article		Negotiating biculturalism - Cultural frame switching in biculturals with oppositional versus compatible cultural identities	J. Cross-Cult. Psychol.	0022-0221	10.1177/0022022102033005005												WOS:000177546000005			GLOBAL SELF-ESTEEM COGNITION AMERICAN CHINESE ACCULTURATION CONSTRUCTION ASSIMILATION VALIDATION CONTRAST IDENTIFICATION	The authors propose that cultural frame shifting-shifting between two culturally based interpretative lenses in response to cultural cues-is moderated by perceived compatibility (vs. opposition) between the two cultural orientations, or bicultural identity integration (BII). Three studies found that Chinese American biculturals who perceived their cultural identities as compatible (high 1311) res…	570				Univ Michigan, Dept Psychol, Ann Arbor, MI 48109 USA. Columbia Univ, New York, NY 10027 USA. Benet-Martinez, V (corresponding author), Univ Michigan, Dept Psychol, 3251 East Hall, Ann Arbor, MI 48109 USA. veronica@umich.edu; janleu@umich.edu
4	Journal Article	Alexandria L. West; Rui Zhang; Maya A. Yampolsky; Joni Y. Sasaki	2018	The potential cost of cultural fit: Frame switching undermines perceptions of authenticity in Western contexts		The field of acculturation spans a rich and broad spectrum of relevant topics, types of populations and geographic areas. It has, however, been slow in incorporating theoretical insights beyond the intergroup relations perspective, neglecting contributions from other social psychology areas, such as the socio-cognitive approach, and from disciplines such as cultural and personality psychology, an…	International Journal of Social Psychology			35		3	526-559					Sep	Article		Broadening the social psychological approach to acculturation: cultural, personality and social-network approaches (Ampliacion del enfoque socio-psicologico de la aculturacion: perspectivas cultural, de la personalidad y de las redes sociales)	Int. J. Soc. Psychol.	0213-4748	10.1080/02134748.2020.1783837												WOS:000562533400001			acculturation multiculturalism social psychology cultural psychology personality social networks BICULTURAL IDENTITY INTEGRATION MENTAL-HEALTH SELF-IDENTITY IDENTIFICATION LANGUAGE FRIENDSHIPS GLOBALIZATION BILINGUALISM TRAJECTORIES INDIVIDUALS	The field of acculturation spans a rich and broad spectrum of relevant topics, types of populations and geographic areas. It has, however, been slow in incorporating theoretical insights beyond the intergroup relations perspective, neglecting contributions from other social psychology areas, such as the socio-cognitive approach, and from disciplines such as cultural and personality psychology, an…	Spanish Ministry of Science, Innovation and University (Ministerio de Ciencia, Innovacion y Universidades) [PSI2016-79300-R]; FEDER 2 SI				[Benet-Martinez, Veronica] Univ Pompeu Fabra, Barcelona, Spain. [Benet-Martinez, Veronica] ICREA Catalan Inst Res & Adv Studies, Barcelona, Spain. [Repke, Lydia] GESIS Leibniz Inst Social Sci Survey Design & Met, Cologne, Germany. Benet-Martinez, V (corresponding author), Univ Pompeu Fabra, Dept Polit & Social Sci, Barcelona, Spain. veronica.benet@upf.edu
4	Journal Article	Alexandria Leta West	2015	Are Bicultures More Than the Sum of Their Parts? Exploring Context Sensitivity in Relation to Cultural Frame Switching and Well-Being		The field of acculturation spans a rich and broad spectrum of relevant topics, types of populations and geographic areas. It has, however, been slow in incorporating theoretical insights beyond the intergroup relations perspective, neglecting contributions from other social psychology areas, such as the socio-cognitive approach, and from disciplines such as cultural and personality psychology, an…	International Journal of Social Psychology			35		3	526-559					Oct			Broadening the social psychological approach to acculturation: Cultural, personality and social-network approaches		0213-4748 1579-3680	https://dx.doi.org/10.1080/02134748.2020.1783837												2020-69585-004			acculturation, multiculturalism, social psychology, cultural psychology, personality, social networks *Acculturation *Social Psychology Personality Social Networks Multiculturalism Culture & Ethnology [2930] Human	The field of acculturation spans a rich and broad spectrum of relevant topics, types of populations and geographic areas. It has, however, been slow in incorporating theoretical insights beyond the intergroup relations perspective, neglecting contributions from other social psychology areas, such as the socio-cognitive approach, and from disciplines such as cultural and personality psychology, an…			https://ovidsp.ovid.com/ovidweb.cgi?T=JS&CSC=Y&NEWS=N&PAGE=fulltext&D=psyc18&AN=2020-69585-004		Benet-Martinez, Veronica: veronica.benet@upf.edu Benet-Martinez, Veronica: Department of Political and Social Sciences, Universitat Pompeu Fabra, Barcelona, Spain, veronica.benet@upf.edu Benet-Martinez, Veronica: Universitat Pompeu Fabra, Barcelona, Spain Repke, Lydia: GESIS - Leibniz Institute for the Social Sciences, Survey Design and Methodology (SDM), Germany
2	Journal Article	Alisa Petroff; Anahi Viladrich; Sonia Parella	2021	Framing inclusion: The media treatment of irregular immigrants' right to health care in Spain		Chick cartilages contain type I collagen mRNAs but do not synthesize type I collagen. The 5' end of the mRNA derived from the alpha 2 type I collagen gene (alpha 2(I] in cartilage differs from the 5' end of the mRNA in cells and tissues that actively synthesize alpha 2(I) collagen. This difference in mRNA structure results from the use of a cartilage-specific transcription start site within intro…	Journal of Biological Chemistry 265(4):2223-30, 1990 Feb 05			265		4	2223-30						1990-02-05		Identification of a cartilage-specific promoter within intron 2 of the chick alpha 2(I) collagen gene		0021-9258																Amino Acid Sequence Animals Base Sequence *Cartilage/me [Metabolism] Cells, Cultured Chick Embryo *Collagen/ge [Genetics] Exons *Genes *Introns Molecular Sequence Data Oligonucleotide Probes *Promoter Regions, Genetic RNA/ge [Genetics] RNA/ip [Isolation & Purification] RNA, Messenger/ge [Genetics] Transcription, Genetic S0021-9258(19)39965-X [pii]	Chick cartilages contain type I collagen mRNAs but do not synthesize type I collagen. The 5' end of the mRNA derived from the alpha 2 type I collagen gene (alpha 2(I] in cartilage differs from the 5' end of the mRNA in cells and tissues that actively synthesize alpha 2(I) collagen. This difference in mRNA structure results from the use of a cartilage-specific transcription start site within intro…	GENBANK		https://ovidsp.ovid.com/ovidweb.cgi?T=JS&CSC=Y&NEWS=N&PAGE=fulltext&D=med3&AN=1688851		Bennett, V D. Department of Anatomy and Histology, School of Dental Medicine, Philadelphia 19104-6003.
4	Journal Article	Allysen Manz	2005	The role of bicultural identity in frame switching: A cognitive priming study (Jamaica, Barbados, Trinidad)		Coronavirus subgenomic mRNA (sgmRNA) synthesis occurs via a process of discontinuous transcription involving transcription regulatory sequences (TRSs) located in the 5' leader sequence (TRS-L) and upstream of each structural and group-specific gene (TRS-B). Several gammacoronaviruses including infectious bronchitis virus (IBV) contain a putative open reading frame (ORF), localized between the M g…	Journal of Virology 87(4):2128-36, 2013 Feb			87		4	2128-36						2012-12-11 06:00:00		Identification of a noncanonically transcribed subgenomic mRNA of infectious bronchitis virus and other gammacoronaviruses			https://dx.doi.org/10.1128/JVI.02967-12															Animals Cells, Cultured *Coronaviridae/ge [Genetics] *Gene Expression Regulation, Viral Genes, Reporter Green Fluorescent Proteins/an [Analysis] Green Fluorescent Proteins/ge [Genetics] Protein Biosynthesis *RNA, Messenger/ge [Genetics] RNA, Messenger/me [Metabolism] *RNA, Viral/ge [Genetics] RNA, Viral/me [Metabolism] *Transcription, Genetic JVI 02967-12 [pii] 10 1128/JVI 02967-12 [doi] PMC35714…	Coronavirus subgenomic mRNA (sgmRNA) synthesis occurs via a process of discontinuous transcription involving transcription regulatory sequences (TRSs) located in the 5' leader sequence (TRS-L) and upstream of each structural and group-specific gene (TRS-B). Several gammacoronaviruses including infectious bronchitis virus (IBV) contain a putative open reading frame (ORF), localized between the M g…			https://ovidsp.ovid.com/ovidweb.cgi?T=JS&CSC=Y&NEWS=N&PAGE=fulltext&D=med10&AN=23221558		Bentley, Kirsten. Avian Viral Diseases, The Pirbright Institute, Compton Laboratory, Compton, Newbury, Berkshire, United Kingdom.
4	Journal Article	Amanda Jack	2018	Cultural identity styles, well-being, and context of reception: A daily diary study		The removal of black crusts decaying the surface of artworks is an important concern for the conservation of cultural heritage. Nd:YAG laser cleaning of encrusted stones and plasters at 1064 nm is widely recognized as an effective restoration technique, but induces a noticeable yellowing of the treated surface. Several researches carried out on the effects of laser cleaning have been focused on t…	Journal of Cultural Heritage			39			57-65					Sep-Oct	Article		Yellowing of laser-cleaned artworks: Formation of residual hydrocarbon compounds after Nd:YAG laser cleaning of gypsum plates covered by lamp black	J. Cult. Herit.	1296-2074	10.1016/j.culher.2019.02.014												WOS:000484367100007			Black crust Laser cleaning XPS FTIR Electron microscopy Restoration SPECTROSCOPY IRRADIATION GENERATION SOOT	The removal of black crusts decaying the surface of artworks is an important concern for the conservation of cultural heritage. Nd:YAG laser cleaning of encrusted stones and plasters at 1064 nm is widely recognized as an effective restoration technique, but induces a noticeable yellowing of the treated surface. Several researches carried out on the effects of laser cleaning have been focused on t…	4				[Berthonneau, Jeremie; Parent, Philippe; Grauby, Olivier; Ferry, Daniel; Laffon, Carine; Courtois, Blandine] Aix Marseille Univ, CNRS UMR 7325, CINaM Ctr Interdisciplinaire Nanosci Marseille, Campus Luminy, F-13288 Marseille 9, France. [Colombini, Alain; Bromblet, Philippe] CICRP Belle de Mai, 21 Rue Guibal, F-13003 Marseille, France. Berthonneau, J; Parent, P (corresponding author), Aix Marseill…
2	Journal Article	Amer Saleem Khan	2018	Institutions and sensemaking of change: Institutional frame switching as sensemaking of microfinance in a Pakistani commercial bank		Morality has long been thought of as individual, stable and resistant to change. However, recent developments within Cultural Psychology suggest otherwise, by showing that contextual influences may shape people's judgments. I suggest that culture is one of the most powerful contextual influences because of its long term nature in shaping people's cognitions, behaviors, perceptions and feelings. T…	Dissertation Abstracts International: Section B: The Sciences and Engineering			79		7-B(E)	No Pagination Specified						Dissertation Empirical Study; Quantitative Study		A case of shifting moral standards: How biculturalism shapes morality		0419-4217													2018-21183-161			shifting moral standards, biculturalism, morality, Muslims, social identity *Morality *Muslims *Multiculturalism Social Identity General Psychology [2100] Human Netherlands	Morality has long been thought of as individual, stable and resistant to change. However, recent developments within Cultural Psychology suggest otherwise, by showing that contextual influences may shape people's judgments. I suggest that culture is one of the most powerful contextual influences because of its long term nature in shaping people's cognitions, behaviors, perceptions and feelings. T…			https://ovidsp.ovid.com/ovidweb.cgi?T=JS&CSC=Y&NEWS=N&PAGE=fulltext&D=psyc15&AN=2018-21183-161		Bettache, Karim: The Chinese University of Hong Kong (Hong Kong), Psychology, US
4	Journal Article	Ana Fernandez	2013	The multicultural self: Bilingual Latinos' self-construal in English and Spanish		Erythroid burst colonies derived from the cord blood of nine neonates and from the blood and liver of three fetuses aborted after 20 weeks of gestation were grown in plasma clot culture. Their quantitative study revealed a higher proportion of burst-forming units (BFU-Es) in cord blood than in cord blood of normal adults. In addition, colony-forming units (CFU-Es) were present in cord blood but a…	American Journal of Hematology 7(3):207-18, 1979			7		3	207-18						1979-01-01		Fetal to adult hemoglobin switch in cultures of early erythroid precursors from human fetuses and neonates		0361-8609																Adult Blood Culture Techniques Erythrocyte Aging *Erythrocytes/me [Metabolism] Erythropoietin/pd [Pharmacology] Fetal Blood *Fetal Hemoglobin/bi [Biosynthesis] Fetus/ph [Physiology] Hematopoietic Stem Cells/cy [Cytology] *Hemoglobin A/bi [Biosynthesis] Humans Infant, Newborn Liver/em [Embryology] *Reticulocytes/me [Metabolism] Thalassemia/bl [Blood] 10 1002/ajh 2830070304 [doi]	Erythroid burst colonies derived from the cord blood of nine neonates and from the blood and liver of three fetuses aborted after 20 weeks of gestation were grown in plasma clot culture. Their quantitative study revealed a higher proportion of burst-forming units (BFU-Es) in cord blood than in cord blood of normal adults. In addition, colony-forming units (CFU-Es) were present in cord blood but a…			https://ovidsp.ovid.com/ovidweb.cgi?T=JS&CSC=Y&NEWS=N&PAGE=fulltext&D=med1&AN=94975
2	Journal Article	Andrew Buskell	2018	Causes of cultural disparity: Switches, tuners, and the cognitive science of religion			American Journal of Hematology			7		3	207-218						Article		Fetal to Adult Hemoglobin Switch in Cultures of Early Erythroid Precursors from Human Fetuses and Neonates	Am. J. Hematol.	0361-8609	10.1002/ajh.2830070304												WOS:A1979JN44300003					20 94975				BEUZARD, Y (corresponding author), HOP HENRI MONDOR,INSERM,U91,UNITE RECH ANEMIES,F-94010 CRETEIL,FRANCE.
4	Journal Article	Andrew Laurence Molinsky	2000	Cross-cultural code switching. (cultural codes)		This thesis probes the causes and consequences of cultural behavior of new organizational members - newcomers. Chapter 1 models and simulates the effect of inter-organizational mobility on cultural diversity in organizational populations, demonstrating how culture within organizations may be shaped by the behavior of other organizations via culture carriers. Chapter 2 leverages modern tools from …	Dissertation Abstracts International Section A: Humanities and Social Sciences			82		2-A	No Pagination Specified						Dissertation		Neither blank slate nor set in stone: Cultural behaviors of organizational newcomers		0419-4209													2020-67311-047			computational linguistics, organizational populations, adaptability *Adaptability (Personality) *Linguistics *Organizational Climate Models Cultural Diversity Industrial & Organizational Psychology [3600] Human Adulthood (18 yrs & older)	This thesis probes the causes and consequences of cultural behavior of new organizational members - newcomers. Chapter 1 models and simulates the effect of inter-organizational mobility on cultural diversity in organizational populations, demonstrating how culture within organizations may be shaped by the behavior of other organizations via culture carriers. Chapter 2 leverages modern tools from …			https://ovidsp.ovid.com/ovidweb.cgi?T=JS&CSC=Y&NEWS=N&PAGE=fulltext&D=psyc18&AN=2020-67311-047		Bhatt, Anjali Malavika: Stanford University, US
4	Journal Article	Andrew Molinsky	2007	Cross-cultural code switching: The psychological challenges of adapting behavior in foreign cultural interactions		This paper explores how humor reveals shared aspects of a culture of lesbian communities in the US. For lesbians, jokes and other forms of humor are an active, narrative means of self-construction and community imagining that help lesbians negotiate their positions both inside and outside mainstream culture. Whether consciously or unconsciously, much of lesbian humor challenges the dominant cultu…	Humor-International Journal of Humor Research			16		2	157-182						Article		How many lesbians does it take to screw in a light bulb?""	Humor-Int. J. Humor Res.	0933-1719	10.1515/humr.2003.009												WOS:000184668000002			humor jokes lesbian feminist identity culture	This paper explores how humor reveals shared aspects of a culture of lesbian communities in the US. For lesbians, jokes and other forms of humor are an active, narrative means of self-construction and community imagining that help lesbians negotiate their positions both inside and outside mainstream culture. Whether consciously or unconsciously, much of lesbian humor challenges the dominant cultu…	12				Old Dominion Univ, Dept English, Norfolk, VA 23529 USA. Bing, J (corresponding author), Old Dominion Univ, Dept English, Norfolk, VA 23529 USA.
4	Book Section	Angela K. y Leung; Brandon Koh	2019	Psychological science of multiculturalism			Vestnik Slavianskikh Kultur-Bulletin of Slavic Cultures-Scientific and Informational Journal			59			48-61					Mar	Article		Photography as a Means of Building Personal Identity in the Space of Social Networks	Vestn. Slavianskikh Kult.	2073-9567	10.37816/2073-9567-2021-59-48-61												WOS:000633442900004			photography personal identity personality social networks modern culture frame Other"
2	Journal Article	Anjali Malavika Bhatt	2021	Neither blank slate nor set in stone: Cultural behaviors of organizational newcomers		Aim: To construct a chimeric vector named pBVGh for quickly generating gene modifications in Enterococcus faecalis.	Letters in Applied Microbiology 50(5) (pp 542-546), 2010 Date of Publication: May 2010			50		5	542-546								A chimeric vector for efficient chromosomal modification in enterococcus faecalis and other lactic acid bacteria		0266-8254	https://dx.doi.org/10.1111/j.1472-765X.2010.02815.x															bacterial chromosome bacterial mutation bacterial strain bacterium mutant controlled study *DNA modification *Enterococcus faecalis gene expression gene targeting gene vector Gram positive bacterium high temperature *lactic acid bacterium Lactococcus lactis nonhuman plasmid replicon review Staphylococcus aureus stop codon *lactic acid *plasmid vector	Aim: To construct a chimeric vector named pBVGh for quickly generating gene modifications in Enterococcus faecalis.			http://www3.interscience.wiley.com/journal/117997861/home https://ovidsp.ovid.com/ovidweb.cgi?T=JS&CSC=Y&NEWS=N&PAGE=fulltext&D=emed11&AN=358580229		S. Magni C.; magni@ibr.gov.ar (Blancato, Magni) Instituto de Biologia Molecular y Celular de Rosario (IBR-CONICET), Departamento de Microbiologia, Universidad Nacional de Rosario, Suipacha 531, Rosario (S2002LRK), Argentina
3	Book Section	Antonella Delle Fave	2010	Development through disability: The unfolding and sharing of psychological resources		Aim: To construct a chimeric vector named pBVGh for quickly generating gene modifications in Enterococcus faecalis. Methods and Results: The constructed plasmid pBVGh carries the pG+host replicon (a thermosensitive (TS) derivative of pWV01), allowing a simple generation of mutants by growing colonies first at the permissive temperature and then switching the culture to the nonpermissive temperatu…	Letters in Applied Microbiology			50		5	542-546					May	Article		A chimeric vector for efficient chromosomal modification in Enterococcus faecalis and other lactic acid bacteria	Lett. Appl. Microbiol.	0266-8254	10.1111/j.1472-765X.2010.02815.x												WOS:000276406400016			genetic lactic acid bacteria molecular genetic GRAM-POSITIVE BACTERIA LACTOCOCCUS-LACTIS SUBSP LACTIS SYSTEM INACTIVATION REPLACEMENT INTEGRATION PLASMID PROTEIN FAMILY	Aim: To construct a chimeric vector named pBVGh for quickly generating gene modifications in Enterococcus faecalis. Methods and Results: The constructed plasmid pBVGh carries the pG+host replicon (a thermosensitive (TS) derivative of pWV01), allowing a simple generation of mutants by growing colonies first at the permissive temperature and then switching the culture to the nonpermissive temperatu…	Agencia Nacional de Promocion Cientifica y Tecnologica, ANPCyT, Argentina [15-38025]; European Union [KBBE-211441]; CONICET (Argentina); Investigator Career at CONICET 9 20158606				[Magni, C.] Univ Nacl Rosario, Dept Microbiol, Fac Ciencias Bioquim & Farmaceut, RA-2000 Rosario, Santa Fe, Argentina. Consejo Nacl Invest Cient & Tecn, Inst Biol Mol & Celular Rosario IBR, Rosario, Santa Fe, Argentina. Magni, C (corresponding author), Univ Nacl Rosario, Dept Microbiol, Fac Ciencias Bioquim & Farmaceut, Suipacha 531,S2002LRK, RA-2000 Rosario, Santa Fe, Argentina. magni@ibr.gov.ar
4	Journal Article	Aurelia Mok	2011	Cultural identity integration and frame switching: Evidence for a nonconscious motivated process		The research reported here investigated the everyday and scientific repertoires of children involved in semi-structured, Piagetian interviews carried out to check their understanding of dynamic astronomical concepts like daytime and night-time. It focused on the switching taking place between embedded and disembedded thinking; on the imagery which subjects referred to in their verbal dialogue and…	Research in Science Education			47		3	621-653					Jun	Article		Switching Between Everyday and Scientific Language	Res. Sci. Educ.	0157-244X	10.1007/s11165-016-9520-3												WOS:000400833600008			Everyday and scientific language Embedded and disembedded thinking Switching Animism and figurative speech Astronomy Daytime and night-time HUMAN CONCEPTUAL SYSTEM CHILDRENS COSMOLOGIES ASTRONOMY KNOWLEDGE SCIENCE IMAGERY ADULTS IDEAS MOON TALK	The research reported here investigated the everyday and scientific repertoires of children involved in semi-structured, Piagetian interviews carried out to check their understanding of dynamic astronomical concepts like daytime and night-time. It focused on the switching taking place between embedded and disembedded thinking; on the imagery which subjects referred to in their verbal dialogue and…	8				[Blown, Eric J.; Bryce, Tom G. K.] Univ Strathclyde, Glasgow, Lanark, Scotland. Bryce, TGK (corresponding author), Univ Strathclyde, Glasgow, Lanark, Scotland. t.g.k.bryce@strath.ac.uk
2	Journal Article	B. Baumann; M. Snozzi; A. J. Zehnder; J. R. Van Der Meer	1996	Dynamics of denitrification activity of Paracoccus denitrificans in continuous culture during aerobic-anaerobic changes		The term Open Educational Practice (OEP) is often defined as the process of creating and adapting OER. However, in the context of this study, we take OEP to include any practice that opens up" a "closed" educational ecosystem by expanding learners' social networks and by increasing learners' participation and autonomy. Our study is framed in terms of one of the OER Research Hub's guiding hypothes…	Alsic-Apprentissage Des Langues Et Systems D Information Et De Communication			19		1							Article		Translingualism as an Open Educational Language Practice: Raising Critical Language Awareness on Facebook	ALSIC-Apprentiss. Langues Syst. Inf. Commun.	1286-4986	10.4000/alsic.2962												WOS:000407099700007			openness social media language learning SPEAKER	The term Open Educational Practice (OEP) is often defined as the process of creating and adapting OER. However, in the context of this study, we take OEP to include any practice that opens up" a "closed" educational ecosystem by expanding learners' social networks and by increasing learners' participation and autonomy. Our study is framed in terms of one of the OER Research Hub's guiding hypothes…	6				[Blyth, Carl] Univ Texas Austin, Dept French & Italian, 201 W 21st St STOP B7600,HRH 2-114A, Austin, TX 78712 USA. [Dalola, Amanda] Univ South Carolina, Columbia, SC USA. [Dalola, Amanda] Dept Languages Literatures & Cultures, 1620 Coll St,Humanities Off Bldg 619, Columbia, SC 29208 USA. Blyth, C (corresponding author), Univ Texas Austin, Dept French & Italian, 201 W 21st St STOP B7600,HRH 2-114A…
2	Journal Article	B. Baumann; M. Snozzi; A. Zehnder; J. Van Meer	1996	Dynamics of denitrification activity of Paracoccus denitrificans in continuous culture during aerobic-anaerobic changes		Despite the increasing numbers of Chinese students enrolling in U.S. higher education institutions, university educators know very little about the development of Chinese students. Using the student development model of self-authorship (Baxter Magolda, 2001, 2009; Kegan, 1994), this interpretivist study examined how 12 mainland Chinese students attending a U.S. university developed along the cont…	Dissertation Abstracts International Section A: Humanities and Social Sciences			76		10-A(E)	No Pagination Specified						Dissertation Empirical Study; Quantitative Study		Self-authorship development of Chinese undergraduate students attending a U.S. University		0419-4209													2016-16228-012			self authorship development, Chinese undergraduate students, universities, higher education, policy making *Higher Education *Policy Making *Undergraduate Education Colleges Developmental Psychology [2800] Human Adulthood (18 yrs & older) us	Despite the increasing numbers of Chinese students enrolling in U.S. higher education institutions, university educators know very little about the development of Chinese students. Using the student development model of self-authorship (Baxter Magolda, 2001, 2009; Kegan, 1994), this interpretivist study examined how 12 mainland Chinese students attending a U.S. university developed along the cont…			https://ovidsp.ovid.com/ovidweb.cgi?T=JS&CSC=Y&NEWS=N&PAGE=fulltext&D=psyc13&AN=2016-16228-012		Bohon, Leslie LeRoi: The College of William and Mary, US
2	Journal Article	B. Hebblethwaite	2010	Adverb code-switching among Miami's Haitian Creole-English second generation		Although best known for his work on world Englishes, Braj Kachru was a truly original thinker, whose academic writings included influential publications on English linguistics, Indian languages, but much else besides, including applied linguistics, bilingualism and multilingualism, code-mixing and switching, cross-cultural communication, language policy, linguistic variation, literary creativity,…	World Englishes			38		2025-02-01	340-346					Mar	Bibliography		Braj B. Kachru's scholarly publications: A bibliography	World Englishes	0883-2919	10.1111/weng.12411												WOS:000474807800043				Although best known for his work on world Englishes, Braj Kachru was a truly original thinker, whose academic writings included influential publications on English linguistics, Indian languages, but much else besides, including applied linguistics, bilingualism and multilingualism, code-mixing and switching, cross-cultural communication, language policy, linguistic variation, literary creativity,…	0 SI				[Bolton, Kingsley] Nanyang Technol Univ, Sch Humanities, Singapore, Singapore. [Davis, Daniel R.] Univ Michigan, Coll Arts Sci & Letters, Language Culture & Commun, Dearborn, MI 48128 USA. [Sridhar, S. N.] SUNY Stony Brook, Stony Brook, NY 11794 USA. Bolton, K (corresponding author), Nanyang Technol Univ, Sch Humanities, Singapore, Singapore. kbolton@ntu.edu.sg
2	Journal Article	B. Jerez; P. Martin-Mateos; E. Prior; C. de Dios; P. Acedo	2016	Dual optical frequency comb architecture with capabilities from visible to mid-infrared		We present a theory of identity politics that builds on two ideas. First, when policy conflict renders a certain social divide-economic or cultural-salient, a voter identifies with her economic or cultural group. Second, the voter slants her beliefs toward the stereotype of the group she identifies with. We obtain three implications. First, voters' beliefs are polarized along the distinctive feat…	Quarterly Journal of Economics			136		4	2371-2411					Nov	Article		Identity, Beliefs, and Political Conflict	Q. J. Econ.	0033-5533	10.1093/qje/qjab034												WOS:000728439200008			REDISTRIBUTION EVIDENCE POLARIZATION PREFERENCES CATEGORIZATION ECONOMICS SALIENCE BEHAVIOR ORIGINS	We present a theory of identity politics that builds on two ideas. First, when policy conflict renders a certain social divide-economic or cultural-salient, a voter identifies with her economic or cultural group. Second, the voter slants her beliefs toward the stereotype of the group she identifies with. We obtain three implications. First, voters' beliefs are polarized along the distinctive feat…	ERC [741643]; MIUR (FARE grant); Gennaioli the ERC [GA 647782] 6				[Bonomi, Giampaolo] Univ Calif San Diego, Dept Econ, San Diego, CA 92103 USA. Univ Bocconi, Dept Finance, Milan, Italy. Univ Bocconi, IGIER, Milan, Italy. Univ Bocconi, Dept Econ, Milan, Italy. Bonomi, G (corresponding author), Univ Calif San Diego, Dept Econ, San Diego, CA 92103 USA.
2	Journal Article	B. Junker; Z. Mann; B. Burgess; J. King; R. Greasham	2001	Carbon and complex nitrogen source selection for secondary metabolite cultivation at the pilot scale		Integration is the crucial concept in psychology of acculturation. Yet, it has been loosely defined in the literature and there is no theory of intercultural psychological integration. Upon careful examination of research findings, at least five different meanings of integration emerge. Most known among them is Berry's approach, which considers and measures integration in terms of attitudinal pre…	International Journal of Intercultural Relations			32		2	142-153					Mar			Five meanings of integration in acculturation research		0147-1767 1873-7552	https://dx.doi.org/10.1016/j.ijintrel.2008.01.005												2008-04414-006			intercultural psychological integration, acculturation research, attitudinal preferences, biculturalism *Acculturation *Cross Cultural Communication *Cross Cultural Differences *Social Integration *Multiculturalism Cross Cultural Psychology Culture & Ethnology [2930] Human	Integration is the crucial concept in psychology of acculturation. Yet, it has been loosely defined in the literature and there is no theory of intercultural psychological integration. Upon careful examination of research findings, at least five different meanings of integration emerge. Most known among them is Berry's approach, which considers and measures integration in terms of attitudinal pre…			https://ovidsp.ovid.com/ovidweb.cgi?T=JS&CSC=Y&NEWS=N&PAGE=fulltext&D=psyc6&AN=2008-04414-006		Boski, Pawel: boskip@psychpan.waw.pl Boski, Pawel: Institute of Psychology, Polish Academy of Sciences, Chodakowska 19-31, Warsaw, Poland, 03-815, boskip@psychpan.waw.pl Boski, Pawel: Institute of Psychology, Polish Academy of Sciences, Warsaw, Poland
2	Journal Article	B. M. Rayaa	2021	The incidence of asymmetry in the Arabic-Spanish simultaneous interpretation professional practice		Bilingualism and biculturalism are of growing importance in the world today and of increasing research interest in social sciences. Since the seminal paper by Hong et al. (2000), researchers have explored cognitive consequences of cultural and/or linguistic frame switching on cognitive functioning, mainly causal attributions (Benet-Martinez et al., 2002). It was repeatedly found that when primed …	Psychology of Language and Communication			16		2	143-163						Empirical Study; Interview; Quantitative Study		Consequences of linguistic frame switching: Cognitive and motivational shifts in bilingual Tunisians		1234-2238 2083-8506	https://dx.doi.org/10.2478/v10057-012-0011-y												2014-00565-005			bilingualism, biculturalism, culture frame switch, values, extrinsic and autonomous motivation *Bilingualism *Cognitive Ability *Extrinsic Motivation *Linguistics *Multiculturalism Etiology Social Sciences Linguistics & Language & Speech [2720] Human Male Female Adulthood (18 yrs & older) Young Adulthood (18-29 yrs) Thirties (30-39 yrs) Middle Age (40-64 yrs) Tunisia	Bilingualism and biculturalism are of growing importance in the world today and of increasing research interest in social sciences. Since the seminal paper by Hong et al. (2000), researchers have explored cognitive consequences of cultural and/or linguistic frame switching on cognitive functioning, mainly causal attributions (Benet-Martinez et al., 2002). It was repeatedly found that when primed …			https://ovidsp.ovid.com/ovidweb.cgi?T=JS&CSC=Y&NEWS=N&PAGE=fulltext&D=psyc9&AN=2014-00565-005		Boski, Pawel: pboski@psych.pan.pl Boski, Pawel: Polish Academy of Sciences, Institute of Psychology, Jaracza 1, Warsaw, Poland, 00-378, pboski@psych.pan.pl Boski, Pawel: Polish Academy of Sciences, Warsaw, Poland Youssef, Katarzyna Iben: Warsaw School of Social Sciences and Humanities, Warsaw, Poland
2	Journal Article	B. Milosevic; A. Urosevic; N. Nikolic; I. Milosevic; J. Poluga; T. Tosic; M. Jovanovic	2020	Listeria monocytogenes multifocal cerebritis in an immunocompetent adult		The European plum (Prunus domestica) and its sub species the Bullace (Prunus insititia) were the main traditional fruit trees cultivated in Romania. The size of the plum growing area diminished from 80% (beginning of the XXst Century) to less then 40% (after the year 2000). Romania was in the last century one of the top plum producers in the world, with recorded production between 962,000 t (1969…	Ix International Symposium on Plum and Prune Genetics, Breeding and Pomology			874			365-371						Proceedings Paper		Plum Culture in Romania: Present Situation and Perspectives		0567-7572													WOS:000323611500051			Prunus domestica Prunus insititia plum culture cultivars	The European plum (Prunus domestica) and its sub species the Bullace (Prunus insititia) were the main traditional fruit trees cultivated in Romania. The size of the plum growing area diminished from 80% (beginning of the XXst Century) to less then 40% (after the year 2000). Romania was in the last century one of the top plum producers in the world, with recorded production between 962,000 t (1969…	9th International Symposium on Plum and Prune Genetics, Breeding and Pomology MAR 16-19, 2008 Palermo, ITALY Int Soc Hort Sci (ISHS) 2 978-90-6605-543-8				[Botu, I.; Botu, M.; Achim, G.] Statiunea Cercetare Dezvoltare Pentru Pomicultura, Valcea 240273, Romania. Botu, I (corresponding author), Statiunea Cercetare Dezvoltare Pentru Pomicultura, Str Calea Lui Traian 464 Rm, Valcea 240273, Romania.
4	Journal Article	B. Oryani; Y. Koo; S. Rezania; A. Shafiee	2021	Barriers to renewable energy technologies penetration: Perspective in Iran		My dissertation examines whether people who move between social classes 1) experience social class biculturalism, and 2) engage in social class cultural frame switching. I explore these questions using first-generation college students (FGs), who move from working-class communities into middle-class universities. Studies 1-2b document social class cultural models of education and explore whether …	Dissertation Abstracts International: Section B: The Sciences and Engineering			78		4-B(E)	No Pagination Specified						Dissertation Empirical Study; Quantitative Study		Investigating social mobility: Cultural frames and cultural frame switching in first-generation college students		0419-4217													2017-05718-138			social mobility, cultural frames, college students, attitude formation *Attitude Formation *College Students *Social Mobility *Sociocultural Factors General Psychology [2100] Human Adulthood (18 yrs & older)	My dissertation examines whether people who move between social classes 1) experience social class biculturalism, and 2) engage in social class cultural frame switching. I explore these questions using first-generation college students (FGs), who move from working-class communities into middle-class universities. Studies 1-2b document social class cultural models of education and explore whether …			https://ovidsp.ovid.com/ovidweb.cgi?T=JS&CSC=Y&NEWS=N&PAGE=fulltext&D=psyc14&AN=2017-05718-138		Brady, Laura M.: University of Washington, Psychology, US
2	Journal Article	B. Raman; C. Pan; G. B. Hurst; M. Rodriguez, Jr.; C. K. McKeown; P. K. Lankford; N. F. Samatova; J. R. Mielenz	2009	Impact of pretreated Switchgrass and biomass carbohydrates on Clostridium thermocellum ATCC 27405 cellulosome composition: a quantitative proteomic analysis		African-Americans have long been theorized to experience double consciousness- a two-ness characterized by a sense of self as American and African-American. Six studies examined the hypothesis that this double consciousness, although forged and fueled by racism and inequality, can facilitate positive social and academic consequences for African-Americans. First, Studies 1-3 provided evidence that…	Dissertation Abstracts International: Section B: The Sciences and Engineering			82		5-B	No Pagination Specified						Dissertation Empirical Study; Interview; Qualitative Study		'Two souls, two thoughts', two self-schemas: Positive social and academic consequences of double consciousness in African-Americans		0419-4217													2020-97493-163			self-schemas, positive social, academic consequences, double consciousness, African-Americans *Blacks *Schema *Verbal Reinforcement *Interdependence *Inclusion Social Behavior Social Facilitation Soul Personality Psychology [3100] Social Psychology [3000] Human us	African-Americans have long been theorized to experience double consciousness- a two-ness characterized by a sense of self as American and African-American. Six studies examined the hypothesis that this double consciousness, although forged and fueled by racism and inequality, can facilitate positive social and academic consequences for African-Americans. First, Studies 1-3 provided evidence that…			https://ovidsp.ovid.com/ovidweb.cgi?T=JS&CSC=Y&NEWS=N&PAGE=fulltext&D=psyc18&AN=2020-97493-163		Brannon, Tiffany Nicole: Stanford University, US
2	Journal Article	B. Raman; C. Pan; G. Hurst; Rodriguez, Jr.; C. McKeown; P. Lankford; N. Samatova; J. Mielenz	2009	Impact of pretreated Switchgrass and biomass carbohydrates on Clostridium thermocellum ATCC 27405 cellulosome composition: a quantitative proteomic analysis		Taro (Colocasia esculenta (L.) Schott) plays a prominent role in the economies and cultures of Pacific Island countries such as Fiji. Unfortunately, taro is highly susceptible to invasion from taro beetles, which burrow into the corms and weaken the plants, rendering them unmarkable and prone to rot. Papuana uninodis Prell, an invasive alien species that is native to the Solomon Islands and Vanua…	Journal of Economic Entomology			107		5	1866-1877					Oct	Article		Cost-Benefit Analysis of Managing the Papuana uninodis (Coleoptera: Scarabaeidae) Taro Beetle in Fiji	J. Econ. Entomol.	0022-0493	10.1603/EC14212												WOS:000343097000020			taro beetle invasive alien species cost-benefit analysis nonmarket valuation	Taro (Colocasia esculenta (L.) Schott) plays a prominent role in the economies and cultures of Pacific Island countries such as Fiji. Unfortunately, taro is highly susceptible to invasion from taro beetles, which burrow into the corms and weaken the plants, rendering them unmarkable and prone to rot. Papuana uninodis Prell, an invasive alien species that is native to the Solomon Islands and Vanua…	L'Agence Francaise de Developpement; Conservation International; European Union; Global Environment Facility; Government of Japan; John D. and Catherine T. MacArthur Foundation; World Bank 3 26309277				[Brown, P.; Daigneault, A.] Landcare Res New Zealand Governance & Policy, Lincoln 7608, New Zealand. Brown, P (corresponding author), Landcare Res New Zealand Governance & Policy, Lincoln 7608, New Zealand. brownp@landcareresearch.co.nz
2	Journal Article	B. Volesky; A. K. Srivastava	1991	Culture Fluorescence as a Marker of Physiological-State in Fermentation Process Optimization		Objective: To describe the impact of change from culture to more sensitive nucleic acid amplification testing (NAAT) tests on the detection of Chlamydia trachomatis in a genitourinary medicine (GUM) clinic population.	Sexually Transmitted Infections 82(1) (pp 24-30), 2006 Date of Publication: February 2006			82		1	24-30								What is the impact of change in diagnostic test method on surveillance data trends in Chlamydia trachomatis infection?		1368-4973	https://dx.doi.org/10.1136/sti.2004.011882															adult article bacterium culture *Chlamydia trachomatis *chlamydiasis/et [Etiology] data analysis diagnostic test female human infection rate infection risk laboratory test logistic regression analysis major clinical study male nucleic acid amplification priority journal sexually transmitted disease/di [Diagnosis] sexually transmitted disease/ep [Epidemiology] sexually transmitted disease/et [Etio…	Objective: To describe the impact of change from culture to more sensitive nucleic acid amplification testing (NAAT) tests on the detection of Chlamydia trachomatis in a genitourinary medicine (GUM) clinic population.			https://ovidsp.ovid.com/ovidweb.cgi?T=JS&CSC=Y&NEWS=N&PAGE=fulltext&D=emed9&AN=43266156		Burckhardt F.; florian@burckhardt.de (Burckhardt) Bavarian Health and Food Safety Authority (Public Health), Veterinaerstr. 2, 85764 Oberschleissheim, Germany (Warner) Division of Community Health Sciences, Public Health Sciences, University of Edinburgh, Teviot Place, Edinburgh EH8 9AG, United Kingdom (Young) Department of Laboratory Medicine (Microbiology), Royal Infirmary of Edinburgh, 51 Litt…
2	Journal Article	B. Volesky; A. Srivastava	1991	Culture fluorescence as a marker of physiological state in fermentation process optimization		The increased emphasis on research of dedicated biomass and biofuel crops begs for biotechnology method improvements. For switchgrass (Panicum virgatum L.), one limitation is inefficient tissue culture and transformation systems. The objectives of this study were to investigate the utility of a new medium described here, LP9, for the production and maintenance of switchgrass callus and its regene…	Bioenergy Research			2		4	267-274					Dec	Article		An Improved Tissue Culture System for Embryogenic Callus Production and Plant Regeneration in Switchgrass (Panicum virgatum L.)	BioEnergy Res.	1939-1234	10.1007/s12155-009-9048-8												WOS:000278487800011			Biotechnology Bioenergy feedstock Biofuels Callus Media Somatic embryogenesis Tissue culture Transformation ORYZA-SATIVA-L ZEA-MAYS-L SOMATIC EMBRYOGENESIS MAIZE CALLUS MAXIMUM JACQ II CALLUS TRANSFORMATION RICE INFLORESCENCES ESTABLISHMENT	The increased emphasis on research of dedicated biomass and biofuel crops begs for biotechnology method improvements. For switchgrass (Panicum virgatum L.), one limitation is inefficient tissue culture and transformation systems. The objectives of this study were to investigate the utility of a new medium described here, LP9, for the production and maintenance of switchgrass callus and its regene…	Bioenergy Science Center; Office of Biological and Environmental Research in the DOE Office of Science 61 SI				[Burris, Jason N.; Mann, David G. J.; Joyce, Blake L.; Stewart, C. Neal, Jr.] Univ Tennessee, Dept Plant Sci, Knoxville, TN 37996 USA. Stewart, CN (corresponding author), Univ Tennessee, Dept Plant Sci, 252 Ellington Plant Sci,2431 Joe Johnson Dr, Knoxville, TN 37996 USA. nealstewart@utk.edu
3	Book Section	Benjamin Bailey	2010	Multilingual forms of talk and identity work		Cultural disparity-the variation across cultural traits such as knowledge, skill, and belief-is a complex phenomenon, studied by a number of researchers with an expanding empirical toolkit. While there is a growing consensus as to the processes that generate cultural variation and change, general explanatory frameworks require additional tools for identifying, organizing, and relating the complex…	Philosophical Psychology			31		8	1239-1264					Nov			Causes of cultural disparity: Switches, tuners, and the cognitive science of religion		0951-5089 1465-394X	https://dx.doi.org/10.1080/09515089.2018.1485888												2018-31308-001			Causation, cognitive science of religion, cultural evolution *Causality *Cognitive Science *Cross Cultural Differences *Religion *Sociocultural Factors Culture & Ethnology [2930] Human	Cultural disparity-the variation across cultural traits such as knowledge, skill, and belief-is a complex phenomenon, studied by a number of researchers with an expanding empirical toolkit. While there is a growing consensus as to the processes that generate cultural variation and change, general explanatory frameworks require additional tools for identifying, organizing, and relating the complex…			https://ovidsp.ovid.com/ovidweb.cgi?T=JS&CSC=Y&NEWS=N&PAGE=fulltext&D=psyc15&AN=2018-31308-001		Buskell, Andrew: abuskell@gmail.com Buskell, Andrew: University of Cambridge, Free School Lane, Cambridge, United Kingdom, CB2 3RH, abuskell@gmail.com Buskell, Andrew: Department of History and Philosophy of Science, University of Cambridge, Cambridge, United Kingdom
4	Journal Article	Benjamin Giguere; Richard Lalonde; Evelina Lou	2010	Living at the crossroads of cultural worlds: The experience of normative conflicts by second generation immigrant youth		This study explores the way groups cope with collective responsibility for ecological problems. The social representations approach was adopted, and the collective symbolic coping model was used as a frame of analysis, integrating collective emotions to enhance the understanding of coping processes. The original feature of this study is that the analysis is at group level. Seven focus groups were…	British Journal of Social Psychology 55(2):297-317, 2016 Jun			55		2	297-317						2015-09-07 06:00:00		How groups cope with collective responsibility for ecological problems: Symbolic coping and collective emotions			https://dx.doi.org/10.1111/bjso.12126															*Adaptation, Psychological Adult Ecology *Emotions Female Focus Groups *Group Processes Humans Male Qualitative Research *Social Identification Young Adult 10 1111/bjso 12126 [doi]	This study explores the way groups cope with collective responsibility for ecological problems. The social representations approach was adopted, and the collective symbolic coping model was used as a frame of analysis, integrating collective emotions to enhance the understanding of coping processes. The original feature of this study is that the analysis is at group level. Seven focus groups were…			https://ovidsp.ovid.com/ovidweb.cgi?T=JS&CSC=Y&NEWS=N&PAGE=fulltext&D=med13&AN=26342529		Caillaud, Sabine. Paris Descartes University, Sorbonne Paris Cite, France. Bonnot, Virginie. Paris Descartes University, Sorbonne Paris Cite, France. Ratiu, Eugenia. Paris Descartes University, Sorbonne Paris Cite, France. Krauth-Gruber, Silvia. Paris Descartes University, Sorbonne Paris Cite, France.
2	Journal Article	C. Bailey; A. Madden	2019	We're not scum, we're human": Agential responses in the face of meaningless work"		Neurexins are synaptic plasma membrane proteins encoded by three genes (NRXN1, -2, -3) with alternative promoters. Mutations in neurexin genes have been identified in different neurodevelopmental disorders, including autism. Recently, two point mutations altering the translation initiation site of NRXN1beta (c.-3G>T and c.3G>T) have been described in patients with autism and mental retardation. I…	Psychiatric Genetics 23(6):262-6, 2013 Dec			23		6	262-6						2013-09-26 06:00:00		Rare variants analysis of neurexin-1beta in autism reveals a novel start codon mutation affecting protein levels at synapses			https://dx.doi.org/10.1097/YPG.0000000000000013															Adolescent Animals *Autistic Disorder/ge [Genetics] Base Sequence *Codon, Initiator/ge [Genetics] Female HEK293 Cells Humans Male Molecular Sequence Data *Mutation/ge [Genetics] *Nerve Tissue Proteins/ge [Genetics] Pedigree Rats *Synapses/me [Metabolism] 10 1097/YPG 0000000000000013 [doi]	Neurexins are synaptic plasma membrane proteins encoded by three genes (NRXN1, -2, -3) with alternative promoters. Mutations in neurexin genes have been identified in different neurodevelopmental disorders, including autism. Recently, two point mutations altering the translation initiation site of NRXN1beta (c.-3G>T and c.3G>T) have been described in patients with autism and mental retardation. I…			https://ovidsp.ovid.com/ovidweb.cgi?T=JS&CSC=Y&NEWS=N&PAGE=fulltext&D=med10&AN=24064682		Camacho-Garcia, Rafael J. aSeville Biomedical Research Institute (IBiS), Virgen del Rocio University Hospital, CSIC bDepartment of Medical Physiology and Biophysics, University of Seville, Seville cChild and Adolescent Mental Health Unit, Mutua de Terrassa University Hospital, Terrassa dDepartment of Genetics, Faculty of Biology, University of Barcelona eBiomedical Network Research Centre on Rare…
1	Journal Article	C. Blyth; A. Dalola	2016	Translingualism as an Open Educational Language Practice: Raising Critical Language Awareness on Facebook		The use of more than one language in a literary text is called literary multilingualism. Ricci's trilogy presents this linguistic phenomenon as the author uses more than one linguistic code in the same text: English, Italian, and dialect. This work describes how code-switching becomes an important device of mimesis, representing not just a switching in language, but also a switch in culture, styl…	Semiotica			154		2025-04-01	225-241						Article		Code-switching and textual strategies in Nino Ricci's trilogy	Semiotica	0037-1998													WOS:000229511900008				The use of more than one language in a literary text is called literary multilingualism. Ricci's trilogy presents this linguistic phenomenon as the author uses more than one linguistic code in the same text: English, Italian, and dialect. This work describes how code-switching becomes an important device of mimesis, representing not just a switching in language, but also a switch in culture, styl…	6				Univ Turin, Turin, Italy. Camarca, S (corresponding author), Univ Turin, Turin, Italy. silviacamarca@virgilio.it
2	Journal Article	C. Chastagner	2021	The personal is still political The new modalities of social protest of contemporary urban corridos		Past research has provided evidence for cultural differences in episodic memory when comparing European American and East Asian samples. However, cultural cognitive neuroscience has become over-dependent on European American vs. East Asian samples, which has left very little research into groups outside of this dichotomy. The aim of this dissertation was to address the need of more diverse sample…	Dissertation Abstracts International: Section B: The Sciences and Engineering			83		2-B	No Pagination Specified						Dissertation Empirical Study; Quantitative Study		Neurociencia bicultural: Testing the effects of culture on recognition memory in bicultural Latinxs		0419-4217													2021-92236-271			Biculturalism, Cultural frame switching, Latinxs, Recognition memory *Priming *Recognition (Learning) *Multiculturalism *Latinos/Latinas *Cognitive Neuroscience Episodic Memory Human Experimental Psychology [2300] General Psychology [2100] Human	Past research has provided evidence for cultural differences in episodic memory when comparing European American and East Asian samples. However, cultural cognitive neuroscience has become over-dependent on European American vs. East Asian samples, which has left very little research into groups outside of this dichotomy. The aim of this dissertation was to address the need of more diverse sample…			https://ovidsp.ovid.com/ovidweb.cgi?T=JS&CSC=Y&NEWS=N&PAGE=fulltext&D=psyc18&AN=2021-92236-271		Carbajal, Ivan: University of North Texas, Department of Psychology, US
1	Journal Article	C. D. Zamudio; G. Sanchez; A. Altschuler; R. W. Grant	2017	Influence of Language and Culture in the Primary Care of Spanish-Speaking Latino Adults with Poorly Controlled Diabetes: A Qualitative Study		Biculturals are individuals who have had significant exposure to more than one culture and who possess more than one cultural frame of reference. In the United States, this term has been used to describe both immigrants and members of racial or ethnic minority groups who live within the majority white culture. Biculturals develop a distinct repertoire of social and cognitive skills and have been …	Journal of Genetic Counseling						No Pagination Specified					Sep			Examining clinical training through a bicultural lens: Experiences of genetic counseling students who identify with a racial or ethnic minority group		1059-7700 1573-3599	https://dx.doi.org/10.1002/jgc4.1506												2021-87940-001			bicultural, cultural competence, Genetic counseling, minority, supervision, underrepresented populations Health & Mental Health Treatment & Prevention [3300]	Biculturals are individuals who have had significant exposure to more than one culture and who possess more than one cultural frame of reference. In the United States, this term has been used to describe both immigrants and members of racial or ethnic minority groups who live within the majority white culture. Biculturals develop a distinct repertoire of social and cognitive skills and have been …			https://ovidsp.ovid.com/ovidweb.cgi?T=JS&CSC=Y&NEWS=N&PAGE=fulltext&D=psyc18&AN=2021-87940-001		Carmichael, Nikkola: nikkola@brandeis.edu Redlinger-Grosse, Krista: Department of Genetics, Cell Biology, and Development, University of Minnesota, Minneapolis, MN, US Birnbaum, Shira: Center for Pediatric Nursing Research and Evidence-Based Practice, Children's Hospital of Philadelphia, Philadelphia, PA, US
2	Journal Article	C. de Oliveira; V. Verges-Belmin; D. Demaille; P. Bromblet	2016	Lamp black and hematite contribution to laser yellowing: A study on technical gypsum samples		Biculturals are individuals who have had significant exposure to more than one culture and who possess more than one cultural frame of reference. In the United States, this term has been used to describe both immigrants and members of racial or ethnic minority groups who live within the majority white culture. Biculturals develop a distinct repertoire of social and cognitive skills and have been …	Journal of genetic counseling 31(2) (pp 411-423), 2022 Date of Publication: 01 Apr 2022			31		2	411-423								Examining clinical training through a bicultural lens: Experiences of genetic counseling students who identify with a racial or ethnic minority group		1573-3599 (electronic)	https://dx.doi.org/10.1002/jgc4.1506															*ethnicity genetic counseling human minority group psychology student United States	Biculturals are individuals who have had significant exposure to more than one culture and who possess more than one cultural frame of reference. In the United States, this term has been used to describe both immigrants and members of racial or ethnic minority groups who live within the majority white culture. Biculturals develop a distinct repertoire of social and cognitive skills and have been …	Enhancement type=8" status="002""		https://ovidsp.ovid.com/ovidweb.cgi?T=JS&CSC=Y&NEWS=N&PAGE=fulltext&D=emexa&AN=636191865		(Carmichael) Graduate School of Arts and Sciences, Brandeis University, MA, Waltham, United States (Carmichael) Division of Pulmonary Medicine, Boston Children's Hospital, MA, Boston, United States (Redlinger-Grosse) Department of Genetics, Cell Biology, Development, University of Minnesota, MN, Minneapolis, United States (Birnbaum) Center for Pediatric Nursing Research and Evidence-Based Practic…
2	Journal Article	C. E. Schrader; J. Vardo; E. Linehan; M. Z. Twarog; L. J. Niedernhofer; J. H. Hoeijmakers; J. Stavnezer	2004	Deletion of the nucleotide excision repair gene Ercc1 reduces immunoglobulin class switching and alters mutations near switch recombination junctions		Why do languages parcel human experience into categories in the ways they do, and to what extent do these categories in language shape our view of the world? Both language and nonlinguistic cognition vary across cultures, but not arbitrarily, suggesting that there may be universal constraints on how we talk and think. This dissertation explores the sources and consequences of universals and varia…	Dissertation Abstracts International: Section B			78		10-B(E)	No Pagination Specified						Dissertation Empirical Study; Quantitative Study		Universals and variation in language and thought: Concepts, communication, and semantic structure		0419-4217													2017-33539-078			language, communication *Communication *Language *Semantics Cognitive Processes [2340] Human	Why do languages parcel human experience into categories in the ways they do, and to what extent do these categories in language shape our view of the world? Both language and nonlinguistic cognition vary across cultures, but not arbitrarily, suggesting that there may be universal constraints on how we talk and think. This dissertation explores the sources and consequences of universals and varia…			https://ovidsp.ovid.com/ovidweb.cgi?T=JS&CSC=Y&NEWS=N&PAGE=fulltext&D=psyc15&AN=2017-33539-078		Carstensen, Alexandra B.: University of California, Berkeley, Psychology, US
2	Journal Article	C. E. Schrader; J. Vardo; J. Stavnezer	2003	Mlh1 can function in antibody class switch recombination independently of Msh2		RNA editing at the amber/W site plays a central role in the replication scheme of hepatitis delta virus (HDV), allowing the virus to produce two functionally distinct forms of the sole viral protein, hepatitis delta antigen (HDAg), from the same open reading frame. Editing is carried out by a cellular activity known as ADAR (adenosine deaminase), which acts on RNA substrates that are at least par…	Journal of Virology 76(15):7385-97, 2002 Aug			76		15	7385-97						2002-07-05 10:00:00		RNA editing in hepatitis delta virus genotype III requires a branched double-hairpin RNA structure		0022-538X																Base Sequence Genotype Hepatitis Antigens/me [Metabolism] Hepatitis Delta Virus/cl [Classification] *Hepatitis Delta Virus/ge [Genetics] *Hepatitis Delta Virus/me [Metabolism] Hepatitis delta Antigens Humans Molecular Sequence Data Mutation Nucleic Acid Conformation *RNA Editing *RNA, Viral/ch [Chemistry] RNA, Viral/ge [Genetics] *RNA, Viral/me [Metabolism] Sequence Analysis, DNA Structure-Activi…	RNA editing at the amber/W site plays a central role in the replication scheme of hepatitis delta virus (HDV), allowing the virus to produce two functionally distinct forms of the sole viral protein, hepatitis delta antigen (HDAg), from the same open reading frame. Editing is carried out by a cellular activity known as ADAR (adenosine deaminase), which acts on RNA substrates that are at least par…			https://ovidsp.ovid.com/ovidweb.cgi?T=JS&CSC=Y&NEWS=N&PAGE=fulltext&D=med4&AN=12097551		Casey, John L. Division of Molecular Virology and Immunology, Georgetown University Medical Center, Rockville, Maryland 20850, USA. caseyj@georgetown.edu
2	Journal Article	C. Enachescu; M. Nishino; S. Miyashita; A. Hauser; A. Stancu; L. Stoleriu	2010	Cluster evolution in spin crossover systems observed in the frame of a mechano-elastic model		Across human cultures children learn language through their interactions with caregivers and peers. These early interactions, whatever form they take, are the basis for children's linguistic development, and result in something we universally recognize as human language. Children's linguistic development depends on their simultaneous acquisition of language use skills, and here I present my work …	Dissertation Abstracts International: Section B: The Sciences and Engineering			82		5-B	No Pagination Specified						Dissertation Empirical Study; Quantitative Study		Learning to take turns on time: Perception and production processes involved in keeping inter-speaker gaps short		0419-4217													2020-97495-007			human cultures, language learning environments, turn taking, linguistic development *Ability *Childhood Development *Conversation *Linguistics *Speech Perception Speech Development Time Perception Words (Phonetic Units) Developmental Psychology [2800] Human Childhood (birth-12 yrs) Infancy (2-23 mo) Preschool Age (2-5 yrs) School Age (6-12 yrs)	Across human cultures children learn language through their interactions with caregivers and peers. These early interactions, whatever form they take, are the basis for children's linguistic development, and result in something we universally recognize as human language. Children's linguistic development depends on their simultaneous acquisition of language use skills, and here I present my work …			https://ovidsp.ovid.com/ovidweb.cgi?T=JS&CSC=Y&NEWS=N&PAGE=fulltext&D=psyc18&AN=2020-97495-007		Casillas-Tice, Marisa: Stanford University, US
2	Journal Article	C. G. Ostenson; V. Grill	1986	Differences in long-term effects of L-glutamine and D-glucose on insulin release from rat pancreatic islets		We propose to explain the gender gap in competitiveness often found in economic exper-iments with a theoretical framework rooted in evolutionary psychology: Women evolved adaptations to trade off the motivation to acquire resources in competitive environments for effort dedicated to investing directly into offspring, to attract and retain mates, and to not alienate potential allomaternal allies. …	Journal of Economic Behavior & Organization			197			447-471					May	Article		The competitive woman: Evolutionary insights and cross-cultural evidence into finding the Femina Economica	J. Econ. Behav. Organ.	0167-2681	10.1016/j.jebo.2022.02.010												WOS:000792482000004			Competitiveness Female competition Gender gap Evolutionary psychology Natural and sexual selection Policies to close the gap GENDER-DIFFERENCES SEX-DIFFERENCES MATE PREFERENCES FEMALE COMPETITION WOMENS EMPLOYMENT MENSTRUAL-CYCLE SELECTION WILLINGNESS MATRILINEAL GAP	We propose to explain the gender gap in competitiveness often found in economic exper-iments with a theoretical framework rooted in evolutionary psychology: Women evolved adaptations to trade off the motivation to acquire resources in competitive environments for effort dedicated to investing directly into offspring, to attract and retain mates, and to not alienate potential allomaternal allies. …	University of San Francisco Faculty Development Fund; [BABEEW] 0				[Cassar, Alessandra] Univ San Francisco, 2130 Fulton St, San Francisco, CA 94117 USA. [Zhang, Y. Jane] Univ New South Wales, Sch Econ, UNSW Business Sch, Sydney, NSW 2052, Australia. Cassar, A (corresponding author), Univ San Francisco, 2130 Fulton St, San Francisco, CA 94117 USA. acassar@usfca.edu
2	Journal Article	C. Ilie	2001	Semi-institutional discourse: The case of talk shows		Fibrosis contributes to the fatal pathology of muscular dystrophies, worsening disease pathology and poor efficacy of potential gene therapies. Periostin, a component of the transforming growth factor (TGF)- beta1 signalling pathway has been implicated in fibrosis progression and could provide a morespecific anti-fibrotic target than the pleotropic cytokine. We have found periostin protein to be …	Human Gene Therapy Conference: 27th Annual Congress of the European Society of Gene and Cell Therapy British Society for Gene Therapy, ESGCT 2019 Barcelona Spain 30(11) (pp A165), 2019 Date of Publication: November 2019			30		11	A165								Periostin splice variant expression in skeletal muscle fibrosis and effective anti-fibrotic action of antisense oligonucleotides that block periostin expression		1557-7422	https://dx.doi.org/10.1089/hum.2019.29095.abstracts															alternative RNA splicing animal experiment animal model *antifibrotic activity conference abstract controlled study *diaphragm exon fibroblast gene silencing male mouse muscle fiber culture nonhuman *protein expression signal transduction tissue repair wild type wound closure wound healing assay X chromosome linked muscular dystrophic mouse endogenous compound messenger RNA precursor *oligonucleo…	Fibrosis contributes to the fatal pathology of muscular dystrophies, worsening disease pathology and poor efficacy of potential gene therapies. Periostin, a component of the transforming growth factor (TGF)- beta1 signalling pathway has been implicated in fibrosis progression and could provide a morespecific anti-fibrotic target than the pleotropic cytokine. We have found periostin protein to be …			https://ovidsp.ovid.com/ovidweb.cgi?T=JS&CSC=Y&NEWS=N&PAGE=fulltext&D=emed20&AN=631042336		(Cernisova, Golshirazi, Chi, Zhang, Malerba, Lu-Nguyen, Popplewell) Royal Holloway, University of London, United Kingdom
4	Journal Article	C. N. Harrington; R. Garg; A. Woodward; D. Williams	2022	It's Kind of Like Code-Switching": Black Older Adults' Experiences with a Voice Assistant for Health Information Seeking"		The expression of neonatal myosin heavy chain (MHC) was examined in developing embryonic chicken muscle cultures using a monoclonal antibody (2E9) that has been shown to be specific for that isoform (Bandman, E., 1985, Science (Wash. DC), 227: 780-782). After 1 wk in vitro some myotubes could be stained with the antibody, and the number of cells that reacted with 2E9 increased with time in cultur…	Journal of Cell Biology 103(6 Pt 1):2153-61, 1986 Dec			103		6 Pt 1	2153-61						1986-12-01		Contractile activity is required for the expression of neonatal myosin heavy chain in embryonic chick pectoral muscle cultures		0021-9525																Animals Antibodies, Monoclonal Cells, Cultured Chick Embryo Enzyme-Linked Immunosorbent Assay Kinetics Muscle Contraction/de [Drug Effects] *Muscle Contraction Muscles/cy [Cytology] *Muscles/ph [Physiology] Myosin Subfragments *Myosins/bi [Biosynthesis] *Peptide Fragments/bi [Biosynthesis] Potassium/pd [Pharmacology] PMC2114599 [pmc] 10 1083/jcb 103 6 2153 [doi]	The expression of neonatal myosin heavy chain (MHC) was examined in developing embryonic chicken muscle cultures using a monoclonal antibody (2E9) that has been shown to be specific for that isoform (Bandman, E., 1985, Science (Wash. DC), 227: 780-782). After 1 wk in vitro some myotubes could be stained with the antibody, and the number of cells that reacted with 2E9 increased with time in cultur…			https://ovidsp.ovid.com/ovidweb.cgi?T=JS&CSC=Y&NEWS=N&PAGE=fulltext&D=med2&AN=3782294
2	Journal Article	C. Notley; E. Ward; L. Dawkins; R. Holland	2018	The unique contribution of e-cigarettes for tobacco harm reduction in supporting smoking relapse prevention		Spatial Frames of Reference (FoRs) are mental coordinate systems applied to locate a Figure (f) with respect to a Ground (g). In Levinson's theory (2003), every language selects a dominant FoR among Intrinsic, Relative and Absolute, leaving non-dominant FoRs for restricted sets of cases. Bohnemeyer (2011) enlarged this typology, describing ` referentially promiscuous systems', as characterized by…	Brills Annual of Afroasiatic Languages and Linguistics			10		1	83-114						Article		Referential complementarity in traditional Negev Arabic	Brills Ann. Afrosiat. Lang. Linguist.	1876-6633	10.1163/18766633-00901002												WOS:000432468900005			Spatial Frames of Reference referential promiscuity referential complementarity linguistic relativism Negev Bedouin dialects (traditional Negev Arabic) cultural ontologies SPATIAL FRAMES	Spatial Frames of Reference (FoRs) are mental coordinate systems applied to locate a Figure (f) with respect to a Ground (g). In Levinson's theory (2003), every language selects a dominant FoR among Intrinsic, Relative and Absolute, leaving non-dominant FoRs for restricted sets of cases. Bohnemeyer (2011) enlarged this typology, describing ` referentially promiscuous systems', as characterized by…	3				[Cerqueglini, Letizia] Tel Aviv Univ, Tel Aviv, Israel. [Henkin, Roni] Ben Gurion Univ Negev, Beer Sheva, Israel. Cerqueglini, L (corresponding author), Tel Aviv Univ, Tel Aviv, Israel. lutezia7@gmail.com; henkin@bgu.ac.il
2	Journal Article	C. O. Mawalim; M. Unoki	2021	Improving Security in McAdams Coefficient-Based Speaker Anonymization by Watermarking Method		It is a widely held belief that racial groups have underlying essences. We hypothesized that bicultural individuals who hold this essentialist belief about race are oriented to perceive rigid interracial boundaries and experience difficulty passing between their ethnic culture and the host culture. As predicted, we found that the more strongly Chinese American participants endorsed an essentialis…	Psychological Science			18		4	341-348					Apr	Article		Essentializing race: Implications for bicultural individuals' cognition and physiological reactivity	Psychol. Sci.	0956-7976	10.1111/j.1467-9280.2007.01901.x												WOS:000246152000013			IMPLICIT THEORIES PSYCHOLOGICAL ESSENTIALISM LAY THEORIES ATTRIBUTIONS ORIENTATION BELIEFS CULTURE	It is a widely held belief that racial groups have underlying essences. We hypothesized that bicultural individuals who hold this essentialist belief about race are oriented to perceive rigid interracial boundaries and experience difficulty passing between their ethnic culture and the host culture. As predicted, we found that the more strongly Chinese American participants endorsed an essentialis…	76 17470260				Univ Illinois, Urbana, IL 61801 USA. Hong, YY (corresponding author), Psychol Bldg,603 E Daniel St, Champaign, IL 61820 USA. yyhong@uiuc.edu
4	Journal Article	C. Pope	2020	Multicultural body-based cultural frame switching: A dance/movement therapy approach		The psychology of biculturalism is complex. To fully capture the dynamics of bicultural experiences, in the current article, we set out to examine biculturalism from a multilevel perspective: From individuals' basic psychological processes (e.g., cultural frame switching), to the interplay between the individuals and the social environment (e.g., individuals' perception of social boundaries), and…	Journal of Psychology in Chinese Societies			8		2	141-157								Being a bicultural Chinese: A multilevel perspective to biculturalism		1563-3403													2008-02497-004			bicultural Chinese, biculturalism, psychological processes *Chinese Cultural Groups *Psychosocial Factors *Multiculturalism Culture & Ethnology [2930] Human	The psychology of biculturalism is complex. To fully capture the dynamics of bicultural experiences, in the current article, we set out to examine biculturalism from a multilevel perspective: From individuals' basic psychological processes (e.g., cultural frame switching), to the interplay between the individuals and the social environment (e.g., individuals' perception of social boundaries), and…	Special Issue: Biculturalism in Chinese Societies		https://ovidsp.ovid.com/ovidweb.cgi?T=JS&CSC=Y&NEWS=N&PAGE=fulltext&D=psyc5&AN=2008-02497-004		Chao, Melody Manchi: manchao@uiuc.edu Chao, Melody Manchi: University of Illinois, 603 East Daniel Street, MC-716, Champaign, IL, US, 61820, manchao@uiuc.edu Chao, Melody Manchi: University of Illinois at Urbana-Champaign, IL, US Hong, Ying-Yi: University of Illinois at Urbana-Champaign, IL, US
2	Journal Article	C. Ricci; F. Gambino; M. Nervo; A. Piccirillo; A. Scarcella; F. Zenucchini; A. Ramil; J. S. Pozo-Antonio	2020	Enhancement of graffiti removal from heritage stone by combining laser ablation and application of a solvent mixture		Previous studies from several laboratories have demonstrated that glucose-starved Chinese hamster ovary (CHO) cells and other cells in culture switch from synthesis of the normal Glc3Man9GlcNAc2-P-P-Dol to Man5-GlcNAc2-P-P-Dol. In this study we have investigated this phenomenon in CHO cells in vitro and in vivo in order to determine the possible site of this block. Our results demonstrate that en…	Archives of Biochemistry & Biophysics 260(1):320-33, 1988 Jan			260		1	320-33						1988-01-01		Effects of glucose starvation and puromycin treatment on lipid-linked oligosaccharide precursors and biosynthetic enzymes in Chinese hamster ovary cells in vivo and in vitro		0003-9861																Adenosine Triphosphate/me [Metabolism] Animals Carrier Proteins/me [Metabolism] Cells, Cultured Cricetinae Cricetulus Cycloheximide/pd [Pharmacology] Dolichol Monophosphate Mannose/me [Metabolism] Enzyme Activation/de [Drug Effects] Gluconeogenesis/de [Drug Effects] Glucosamine/me [Metabolism] *Glucose/me [Metabolism] *Glycolipids/bi [Biosynthesis] Glycolipids/me [Metabolism] Mannose/me [Metaboli…	Previous studies from several laboratories have demonstrated that glucose-starved Chinese hamster ovary (CHO) cells and other cells in culture switch from synthesis of the normal Glc3Man9GlcNAc2-P-P-Dol to Man5-GlcNAc2-P-P-Dol. In this study we have investigated this phenomenon in CHO cells in vitro and in vivo in order to determine the possible site of this block. Our results demonstrate that en…			https://ovidsp.ovid.com/ovidweb.cgi?T=JS&CSC=Y&NEWS=N&PAGE=fulltext&D=med3&AN=3341746		Chapman, A E. Department of Cell Biology, University of Texas Health Science Center, Dallas 75235.
4	Journal Article	C. Richardson	2022	Mix and match: bicultural expatriates in multicultural Malaysia		Corridos, a popular musical genre among Mexican and Mexican-American populations, are part of a realistic aesthetic that for a long time made them vectors of social protest and resistance. In recent years, young artists on both sides of the border have been inflecting this poetic tradition with more intimate songs, approaching topics such as family, love, and even school, in a stimulating languag…	Caravelle					117	109-124					Dec	Article		The personal is still political The new modalities of social protest of contemporary urban corridos	Caravelle	1147-6753													WOS:000755187600008			Narcocorridos Corridos verdes T3R Elemento Resistance Protest	Corridos, a popular musical genre among Mexican and Mexican-American populations, are part of a realistic aesthetic that for a long time made them vectors of social protest and resistance. In recent years, young artists on both sides of the border have been inflecting this poetic tradition with more intimate songs, approaching topics such as family, love, and even school, in a stimulating languag…	0				[Chastagner, Claude] Univ Paul Valery Montpellier 3, Montpellier, France. Chastagner, C (corresponding author), Univ Paul Valery Montpellier 3, Montpellier, France.
2	Journal Article	C. Samori; D. L. Barreiro; R. Vet; L. Pezzolesi; D. W. F. Brilman; P. Galletti; E. Tagliavini	2013	Effective lipid extraction from algae cultures using switchable solvents		Grounded in the cognitive framework of processing fluency, this study proposes further support for the experiential perspective in aesthetics by positing that aesthetic response to the same object may be malleable, depending on how the symbolic properties of the object interact with different cultural contexts which either facilitate or debilitate the processing experience of the perceiver. The s…	Journal of Consumer Behaviour			9		1	18-31					Jan-Feb	Empirical Study; Quantitative Study		The malleable bicultural consumer: Effects of cultural contexts on aesthetic judgments		1472-0817 1479-1838													2010-03349-002			malleable bicultural consumers, aesthetic judgments, consumer attitudes, cultural contexts, cognitive framework, processing fluency, symbolic product attributes *Aesthetic Preferences *Consumer Attitudes *Judgment *Sociocultural Factors Cognitive Processes Cross Cultural Differences Symbolism Consumer Attitudes & Behavior [3920] Human Female Adulthood (18 yrs & older) Young Adulthood (18-29 yrs) …	Grounded in the cognitive framework of processing fluency, this study proposes further support for the experiential perspective in aesthetics by positing that aesthetic response to the same object may be malleable, depending on how the symbolic properties of the object interact with different cultural contexts which either facilitate or debilitate the processing experience of the perceiver. The s…			https://ovidsp.ovid.com/ovidweb.cgi?T=JS&CSC=Y&NEWS=N&PAGE=fulltext&D=psyc7&AN=2010-03349-002		Chattaraman, Veena: vchattaraman@auburn.edu Chattaraman, Veena: Department of Consumer Affairs, Auburn University, 308 Spidle Hall, Auburn, AL, US, 36849, vchattaraman@auburn.edu Chattaraman, Veena: Department of Consumer Affairs, Auburn University, Auburn, AL, US Rudd, Nancy A.: Department of Consumer Sciences, Ohio State University, Columbus, OH, US Lennon, Sharron J.: Department of Fashion and…
2	Journal Article	C. Sennott; L. James-Hawkins		Norms, Trust, and Backup Plans: US College Women's Use of Withdrawal with Casual and Committed Romantic Partners		Case Presentation: 34 year old lady with AML presented with diarrhea of 2 days duration and was found to be positive for Salmonella on GI PCR, which was subsequently confirmed on stool culture.She was started on Ciprofloxacin for treatment and discharged. Returned 2 days later with resolved diarrhea but was febrile and now found to have blood culture positive for non typhi Salmonella over the nex…	Journal of Hospital Medicine Conference: Hospital Medicine, HM 2018 Orlando, FL United States 13(4 Supplement 1) (no pagination), 2018 Date of Publication: 2018			13		4 Supplement 1	no pagination								Mic for fluoroquinolones in nontyphoidal salmonella-when is it susceptible?		1553-5606																adult bacteremia blood culture ciprofloxacin resistance *communicable disease diarrhea drug therapy feces culture female human major clinical study nonhuman polymerase chain reaction *Salmonella enterica serovar Typhi salmonellosis treatment failure wild type ampicillin ceftriaxone *ciprofloxacin cotrimoxazole endogenous compound ertapenem Hermes antigen conference abstract	Case Presentation: 34 year old lady with AML presented with diarrhea of 2 days duration and was found to be positive for Salmonella on GI PCR, which was subsequently confirmed on stool culture.She was started on Ciprofloxacin for treatment and discharged. Returned 2 days later with resolved diarrhea but was febrile and now found to have blood culture positive for non typhi Salmonella over the nex…			https://www.shmabstracts.com/meetings/shm-annual-meeting-2018/516 https://ovidsp.ovid.com/ovidweb.cgi?T=JS&CSC=Y&NEWS=N&PAGE=fulltext&D=emed19&AN=629665281		(Chaudhary, Dayal) Englewood Hospital and medical center, Englewood, NJ, United States
2	Journal Article	C. Simmons; A. Reddy; B. Simmons; S. Singer; J. Vandergheynst	2014	Effect of inoculum source on the enrichment of microbial communities on two lignocellulosic bioenergy crops under thermophilic and high-solids conditions		AIM: To explore the possibility that expressions of different heat shock proteins (HSPs) are specifically involved in the protection of thermal preconditioning against apoptosis of cerebellar granule neurons (CGNs) induced by repolarization. METHODS: Western blotting was used to detect expressions of HSP27, HSP70, and HSP90 induced by thermal preconditioning (TP) in CGNs; reverse transcription-po…	Acta Pharmacologica Sinica 25(4):458-61, 2004 Apr			25		4	458-61						2004-04-07 05:00:00		Thermal preconditioning protected cerebellar granule neurons of rats by modulating HSP70 expression		1671-4083																Animals Apoptosis/de [Drug Effects] *Apoptosis Cells, Cultured Cerebellum/cy [Cytology] *Cerebellum/me [Metabolism] Female *HSP70 Heat-Shock Proteins/bi [Biosynthesis] HSP70 Heat-Shock Proteins/ge [Genetics] HSP90 Heat-Shock Proteins/me [Metabolism] *Hot Temperature Male Neurons/cy [Cytology] Neurons/me [Metabolism] *Oligodeoxyribonucleotides, Antisense/pd [Pharmacology] RNA, Messenger/ge [Geneti…	AIM: To explore the possibility that expressions of different heat shock proteins (HSPs) are specifically involved in the protection of thermal preconditioning against apoptosis of cerebellar granule neurons (CGNs) induced by repolarization. METHODS: Western blotting was used to detect expressions of HSP27, HSP70, and HSP90 induced by thermal preconditioning (TP) in CGNs; reverse transcription-po…			https://ovidsp.ovid.com/ovidweb.cgi?T=JS&CSC=Y&NEWS=N&PAGE=fulltext&D=med5&AN=15066213		Chen, Li-jun. Department of Pharmacology, Zhongshan Medical College, Sun Yat-Sen University, Guangzhou 510089, China.
4	Journal Article	C. T. Fragall; A. M. Adams; R. D. Johnsen; R. Kole; S. Fletcher; S. D. Wilton	2011	Mismatched single stranded antisense oligonucleotides can induce efficient dystrophin splice switching		Although all individuals are members of multiple social groups (e.g., one is simultaneously a woman, a professor, an Asian American, and a Christian), the majority of social identity and intergroup research have focused on single-group memberships. How multiple social identities are integrated within individuals is not well understood. This dissertation seeks to examine the determinants, processe…	Dissertation Abstracts International: Section B: The Sciences and Engineering			66		2-B	1217						Dissertation Empirical Study		Bicultural identities: Determinants, processes, and effects		0419-4217													2005-99016-101			bicultural identities, social identity, racial ethnic groups, cultural cues, acculturation, social groups *Acculturation *Racial and Ethnic Groups *Social Identity Social Groups Sociocultural Factors Social Psychology [3000] Health & Mental Health Treatment & Prevention [3300] Human	Although all individuals are members of multiple social groups (e.g., one is simultaneously a woman, a professor, an Asian American, and a Christian), the majority of social identity and intergroup research have focused on single-group memberships. How multiple social identities are integrated within individuals is not well understood. This dissertation seeks to examine the determinants, processe…			https://ovidsp.ovid.com/ovidweb.cgi?T=JS&CSC=Y&NEWS=N&PAGE=fulltext&D=psyc4&AN=2005-99016-101		Cheng, Chi-Ying: U Michigan, US
4	Journal Article	C. T. Tadmor; P. E. Tetlock; K. P. Peng	2009	Acculturation Strategies and Integrative Complexity The Cognitive Implications of Biculturalism		This study examines how the valence of cultural cues in the environment moderates the way biculturals shift between multiple cultural identities. The authors found that when exposed to positive cultural cues, biculturals who perceive their cultural identities as compatible (high bicultural identity integration, or high BII) respond in culturally congruent ways, whereas biculturals who perceive th…	Journal of Cross-Cultural Psychology			37		6	742-760					Nov	Empirical Study; Qualitative Study; Quantitative Study		Assimilation and contrast effects in cultural frame switching: Bicultural Identity Integration and Valence of Cultural Cues		0022-0221 1552-5422	https://dx.doi.org/10.1177/0022022106292081												2006-20188-010			cultural frame switching, assimilation effects, contrast effects, bicultural identity integration, cultural cues *Acculturation *Cross Cultural Psychology *Cues *Social Identity *Cultural Identity Culture & Ethnology [2930] Human Male Female Adulthood (18 yrs & older) us	This study examines how the valence of cultural cues in the environment moderates the way biculturals shift between multiple cultural identities. The authors found that when exposed to positive cultural cues, biculturals who perceive their cultural identities as compatible (high bicultural identity integration, or high BII) respond in culturally congruent ways, whereas biculturals who perceive th…			https://ovidsp.ovid.com/ovidweb.cgi?T=JS&CSC=Y&NEWS=N&PAGE=fulltext&D=psyc5&AN=2006-20188-010		Cheng, Chi-Ying: chengcy@umich.edu Cheng, Chi-Ying: Department of Psychology, University of Michigan, 530 Church Street, Ann Arbor, MI, US, 48109, chengcy@umich.edu Cheng, Chi-Ying: University of Michigan, Ann Arbor, MI, US Lee, Fiona: University of Michigan, Ann Arbor, MI, US Benet-Martinez, Veronica: University of California at Riverside, Riverside, CA, US
4	Journal Article	C. Tosa; T. Miwa; T. Morikawa	2019	Dataset on commuting patterns and mode-switching behavior under prospective policy scenarios for public transport		This chapter provides a comprehensive framework that integrates research on the socio-cognitive processes and outcomes of biculturalism. First, this chapter offers an overview of the psychology of multiculturalism, including early definitions and typologies of multicultural experiences. Second, this chapter examines how bicultural identity integration (BII), the degree to which biculturals percei…	The Oxford handbook of multicultural identity	New York, NY	Oxford University Press; US				276-299								Variations in multicultural experience: Influence of bicultural identity integration on socio-cognitive processes and outcomes		978-0-19-979669-4 (Hardcover)	https://dx.doi.org/10.1093/oxfordhb/9780199796694.013.025												2014-24758-013			multicultural experiences, bicultural identity integration, socio-cognitive processes, Integrative Psychological Model of Biculturalism *Models *Self-Concept *Social Cognition *Multiculturalism *Cultural Identity Ethnic Identity Culture & Ethnology [2930] Human	This chapter provides a comprehensive framework that integrates research on the socio-cognitive processes and outcomes of biculturalism. First, this chapter offers an overview of the psychology of multiculturalism, including early definitions and typologies of multicultural experiences. Second, this chapter examines how bicultural identity integration (BII), the degree to which biculturals percei…	Benet-Martinez, Veronica [Ed ; Hong, Ying-Yi [Ed xvi, 543 Handbook/Manual		https://ovidsp.ovid.com/ovidweb.cgi?T=JS&CSC=Y&NEWS=N&PAGE=fulltext&D=psyc11&AN=2014-24758-013		Cheng, Chi-Ying: School of Social Sciences, Singapore Management University, Singapore, Singapore Lee, Fiona: Department of Psychology, University of Michigan, Ann Arbor, MI, US Benet-Martinez, Veronica: ICREA, Universitat Pompeu Fabra, Barcelona, Spain Huynh, Que-Lam: Department of Psychology, California State University, Northridge, Northridge, CA, US
2	Journal Article	C. W. Simmons; A. P. Reddy; B. A. Simmons; S. W. Singer; J. S. VanderGheynst	2014	Effect of inoculum source on the enrichment of microbial communities on two lignocellulosic bioenergy crops under thermophilic and high-solids conditions		This study examines how the valence of cultural cues in the environment moderates the way biculturals shift between multiple cultural identities. The authors found that when exposed to positive cultural cues, biculturals who perceive their cultural identities as compatible (high bicultural identity integration, or high BII) respond in culturally congruent ways, whereas biculturals who perceive th…	Journal of Cross-Cultural Psychology			37		6	742-760					Nov	Article		Assimilation and contrast effects in cultural frame switching - Bicultural identity integration and valence of cultural cues	J. Cross-Cult. Psychol.	0022-0221	10.1177/0022022106292081												WOS:000241281400010			bicultural identity integration (BH) cultural frame switching (CFS) valence contrast effect FLEXIBLE CORRECTION PROCESSES ETHNIC AFFIRMATION SOCIAL JUDGMENT UNITED-STATES SELF CHINESE CONSEQUENCES STEREOTYPES OTHERS ATTRIBUTIONS	This study examines how the valence of cultural cues in the environment moderates the way biculturals shift between multiple cultural identities. The authors found that when exposed to positive cultural cues, biculturals who perceive their cultural identities as compatible (high bicultural identity integration, or high BII) respond in culturally congruent ways, whereas biculturals who perceive th…	107				Univ Michigan, Dept Psychol, Ann Arbor, MI 48109 USA. Univ Calif Riverside, Riverside, CA 92521 USA. Cheng, CY (corresponding author), Univ Michigan, Dept Psychol, 530 Church St, Ann Arbor, MI 48109 USA. chengcy@umich.edu
2	Journal Article	C. Y. Cheng; F. Lee; V. Benet-Martinez	2006	Assimilation and contrast effects in cultural frame switching - Bicultural identity integration and valence of cultural cues		By exploring the cultural discrepancies in Chinese legal texts and their English versions and to what extent legal and cultural discrepancies influence and constrain legal translation, the study argues that it is useful to consider cultural discrepancies within a semiotic framework. Language is a phenomenon and factor that links different cultures; the use of language is crucial to any legal syst…	Semiotica					216	131-149					May	Article		Conceptualizing cultural discrepancies in legal translation: A case-based study	Semiotica	0037-1998	10.1515/sem-2015-0083												WOS:000402335800007			cultural discrepancies semiotics legal translation equivalence legal discourse	By exploring the cultural discrepancies in Chinese legal texts and their English versions and to what extent legal and cultural discrepancies influence and constrain legal translation, the study argues that it is useful to consider cultural discrepancies within a semiotic framework. Language is a phenomenon and factor that links different cultures; the use of language is crucial to any legal syst…	National Social Science Foundation, PRC [15BYY012] 11 SI				[Cheng, Le; Gong, Mingyu] Zhejiang Univ, Hangzhou 310058, Zhejiang, Peoples R China. [Li, Jian] Zhejiang Gongshang Univ, Hangzhou, Zhejiang, Peoples R China. Cheng, L (corresponding author), Zhejiang Univ, Hangzhou 310058, Zhejiang, Peoples R China. chengle163@hotmail.com; mingyuideal@163.com; ljjane@foxmail.com
2	Journal Article	C. Zhang; S. Atashgahi; T. Bosma; P. Peng; H. Smidt	2022	Organohalide Respiration Potential in Marine Sediments from Aarhus Bay		People living in multicultural environments often encounter situations which require them to acquire different cultural schemas and to switch between these cultural schemas depending on their immediate sociocultural context. Prior behavioral studies show that priming cultural schemas reliably impacts mental processes and behavior underlying self-concept. However, less well understood is whether o…	Journal of Cognitive Neuroscience			22		1	2025-11-01					Jan	Article		Dynamic Cultural Influences on Neural Representations of the Self	J. Cogn. Neurosci.	0898-929X	10.1162/jocn.2009.21192												WOS:000272352100001			CORTICAL MIDLINE STRUCTURES REPETITION CORTEX BRAIN MECHANISMS PROMOTION COGNITION MINDS	People living in multicultural environments often encounter situations which require them to acquire different cultural schemas and to switch between these cultural schemas depending on their immediate sociocultural context. Prior behavioral studies show that priming cultural schemas reliably impacts mental processes and behavior underlying self-concept. However, less well understood is whether o…	National Science Foundation [BCS-0720312, BCS-0722326] 138 19199421				[Chiao, Joan Y.] Northwestern Univ, Dept Psychol, Evanston, IL 60208 USA. [Komeda, Hidetsugu; Mano, Yoko; Saito, Daisuke; Sadato, Norihiro] Natl Inst Physiol Sci, Okazaki, Aichi 444, Japan. [Iidaka, Tetsuya] Nagoya Univ, Nagoya, Aichi 4648601, Japan. Chiao, JY (corresponding author), Northwestern Univ, Dept Psychol, 2029 Sheridan Rd, Evanston, IL 60208 USA. jchiao@northwestern.edu
2	Journal Article	C. Zhang; S. Atashgahi; T. N. P. Bosma; P. Peng; H. Smidt	2022	Organohalide Respiration Potential in Marine Sediments from Aarhus Bay		In this chapter, drawing on recent research in cultural and cross-cultural psychology, we offer a framework for conceptualizing the nature of cultural competence, and for identifying its major components. We highlight four major components of cultural competence, namely, sensitivity to both inter- and intracultural variations in cultural meanings, use of context-appropriate cultural knowledge in …	Handbook of competence and motivation	New York, NY	Guilford Publications; US				489-505								Cultural Competence: Dynamic Processes		1-59385-123-5 (Hardcover)													2005-08058-026			cultural competence, multicultural experiences *Competence *Culture (Anthropological) Cultural Sensitivity Multiculturalism Culture & Ethnology [2930] Human	In this chapter, drawing on recent research in cultural and cross-cultural psychology, we offer a framework for conceptualizing the nature of cultural competence, and for identifying its major components. We highlight four major components of cultural competence, namely, sensitivity to both inter- and intracultural variations in cultural meanings, use of context-appropriate cultural knowledge in …	Elliot, Andrew J [Ed ; Dweck, Carol S [Ed xvi, 704 Handbook/Manual Textbook/Study Guide		https://ovidsp.ovid.com/ovidweb.cgi?T=JS&CSC=Y&NEWS=N&PAGE=fulltext&D=psyc4&AN=2005-08058-026		Chiu, Chi-yue: Department of Psychology, University of Illinois at Urbana-Champaign, Champaign, IL, US Hong, Ying-yi: Department of Psychology, University of Illinois at Urbana-Champaign, Champaign, IL, US
4	Journal Article	Carmel Sarah Saad	2013	Biculturalism in action: Cognitive and emotional correlates of bicultural identity integration in a multicultural society		Introduction: A clinician-researcher in translational research fulfils obligations in care provision and knowledge generation. Similarly, a bicultural clinician could struggle to switch between cultural paradigms. The purpose of this study was to explore the in-depth experience of multiple roles as a bicultural clinician-researcher in a translational research study.	Journal of transcultural nursing : official journal of the Transcultural Nursing Society 31(1) (pp 67-75), 2020 Date of Publication: 01 Jan 2020			31		1	67-75								An Autoethnographic Account of a Bicultural Clinician-Researcher Applying New Evidence of Chinese Diabetes Education Into Practice		1552-7832 (electronic)	https://dx.doi.org/10.1177/1043659619848060															ancestry group Australia China *cultural diversity diabetes mellitus/th [Therapy] human *literature personnel practice guideline psychology qualitative research	Introduction: A clinician-researcher in translational research fulfils obligations in care provision and knowledge generation. Similarly, a bicultural clinician could struggle to switch between cultural paradigms. The purpose of this study was to explore the in-depth experience of multiple roles as a bicultural clinician-researcher in a translational research study.	Enhancement type=8" status="002""		https://ovidsp.ovid.com/ovidweb.cgi?T=JS&CSC=Y&NEWS=N&PAGE=fulltext&D=emed21&AN=627824494		S.T. J. (Choi, Kellow, Palermo) Monash University, Melbourne, VIC, Australia
2	Journal Article	Carol Myers-Scotton	2000	What matters: The out of sight in mixed languages		<b>Introduction:</b> A clinician-researcher in translational research fulfils obligations in care provision and knowledge generation. Similarly, a bicultural clinician could struggle to switch between cultural paradigms. The purpose of this study was to explore the in-depth experience of multiple roles as a bicultural clinician-researcher in a translational research study.	Journal of Transcultural Nursing 31(1):67-75, 2020 01			31		1	67-75						2019-05-14 06:00:00		An Autoethnographic Account of a Bicultural Clinician-Researcher Applying New Evidence of Chinese Diabetes Education Into Practice			https://dx.doi.org/10.1177/1043659619848060															Australia *Autobiographies as Topic China *Cultural Diversity *Diabetes Mellitus/th [Therapy] Guidelines as Topic Humans Qualitative Research Racial Groups/px [Psychology] *Research Personnel/px [Psychology] 10 1177/1043659619848060 [doi]	<b>Introduction:</b> A clinician-researcher in translational research fulfils obligations in care provision and knowledge generation. Similarly, a bicultural clinician could struggle to switch between cultural paradigms. The purpose of this study was to explore the in-depth experience of multiple roles as a bicultural clinician-researcher in a translational research study.			https://ovidsp.ovid.com/ovidweb.cgi?T=JS&CSC=Y&NEWS=N&PAGE=fulltext&D=med17&AN=31081488		Choi, Tammie S T. Monash University, Melbourne, Victoria, Australia. Kellow, Nicole J. Monash University, Melbourne, Victoria, Australia. Palermo, Claire. Monash University, Melbourne, Victoria, Australia.
2	Journal Article	Chi-Ying Cheng	2005	Bicultural identities: Determinants, processes, and effects		Streptococcus salivarius is an abundant isolate of the oral cavity. The genome of S. salivarius 57. I consists of a 2-Mb chromosome and a 40,758-bp circular molecule, designated YMC-2011. Annotation of YMC-2011 revealed 55 open reading frames, most of them associated with phage production, although plaque formation is not observed in S. salivarius 57. I after lytic induction using mitomycin C. Re…	Applied and Environmental Microbiology			83		6						Mar	Article		YMC-2011, a Temperate Phage of Streptococcus salivarius 57. I	Appl. Environ. Microbiol.	0099-2240	10.1128/AEM.03186-16												WOS:000395806900018			Streptococcus salivarius temperate phage lysogeny plasmid Siphoviridae family COMPLETE GENOME SEQUENCE UREASE OPERON ORIC REGIONS BACTERIOPHAGE IDENTIFICATION EVOLUTION PLASMID DNA BACTERIAL SYSTEM	Streptococcus salivarius is an abundant isolate of the oral cavity. The genome of S. salivarius 57. I consists of a 2-Mb chromosome and a 40,758-bp circular molecule, designated YMC-2011. Annotation of YMC-2011 revealed 55 open reading frames, most of them associated with phage production, although plaque formation is not observed in S. salivarius 57. I after lytic induction using mitomycin C. Re…	Ministry of Science and Technology, Republic of China [NSC102-2320-B-182_031-MY3] 5 e03186 28062463				[Chen, Yi-Ywan M.] Chang Gung Univ, Coll Med, Dept Microbiol & Immunol, Taoyuan, Taiwan. [Chou, Wen-Chun; Huang, Szu-Chuan; Chen, Yi-Ywan M.] Chang Gung Univ, Coll Med, Grad Inst Biomed Sci, Taoyuan, Taiwan. [Chen, Yi-Ywan M.] Chang Gung Univ, Coll Med, Res Ctr Pathogen Bacteria, Taoyuan, Taiwan. [Chiu, Cheng-Hsun; Chen, Yi-Ywan M.] Chang Gung Mem Hosp, Mol Infect Dis Res Ctr, Taoyuan, Taiwan. Ch…
2	Journal Article	Chi-Ying Cheng; Fiona Lee; Veronica Benet-Martinez	2006	Assimilation and contrast effects in cultural frame switching: Bicultural Identity Integration and Valence of Cultural Cues		Abstract The purpose of this study was to characterize and compare the properties of glucocorticoid Type II receptors in neuronal and astrocyte glial cultures prepared from rat brain. Type II receptors in cytosol prepared from cultured cells were labeled with [(3) H]dexamethasone (DEX) at 0 degrees C. The binding was saturable and specific, with a complete displacement by unlabeled DEX or RU 2836…	Journal of Neuroendocrinology 2(1):29-38, 1990 Feb 01			2		1	29-38						2009-02-13 09:00:00		Characterization of Glucocorticoid Type II Receptors in Neuronal and Glial Cultures from Rat Brain		0953-8194	https://dx.doi.org/10.1111/j.1365-2826.1990.tb00389.x															JNE29 [pii] 10 1111/j 1365-2826 1990 tb00389 x [doi]	Abstract The purpose of this study was to characterize and compare the properties of glucocorticoid Type II receptors in neuronal and astrocyte glial cultures prepared from rat brain. Type II receptors in cytosol prepared from cultured cells were labeled with [(3) H]dexamethasone (DEX) at 0 degrees C. The binding was saturable and specific, with a complete displacement by unlabeled DEX or RU 2836…			https://ovidsp.ovid.com/ovidweb.cgi?T=JS&CSC=Y&NEWS=N&PAGE=fulltext&D=pmnm1&AN=19210394		Chou, Y C. Department of Neuroscience, University of Florida College of Medicine, Gainesville, Florida 32610, USA.
4	Book Section	Chi-Ying Cheng; Fiona Lee; Veronica Benet-Martinez; Que-Lam Huynh	2014	Variations in multicultural experience: Influence of bicultural identity integration on socio-cognitive processes and outcomes		In the present study we have examined the expression of mineralocorticoid Type I and glucocorticoid Type II receptors in astrocyte glia maintained in culture for different periods of time. Cytosolic mineralocorticoid Type I receptors were labeled with [3H]aldosterone (ALDO) in the presence of a 500-fold molar excess of the potent Type II receptor ligand RU 28362. [3H]Dexamethasone (DEX) was used …	Brain Research Developmental Brain Research 61(1):55-61, 1991 Jul 16			61		1	55-61						1991-07-16		Expression of mineralocorticoid type I and glucocorticoid type II receptors in astrocyte glia as a function of time in culture		0165-3806																*Aldosterone/me [Metabolism] Animals Animals, Newborn Astrocytes/cy [Cytology] *Astrocytes/me [Metabolism] Cells, Cultured Cytosol/me [Metabolism] *Dexamethasone/me [Metabolism] Kinetics Rats Rats, Inbred Strains *Receptors, Glucocorticoid/me [Metabolism] Receptors, Mineralocorticoid *Receptors, Steroid/me [Metabolism] Time Factors 0165-3806(91)90113-W [pii] 10 1016/0165-3806(91)90113-w [doi]	In the present study we have examined the expression of mineralocorticoid Type I and glucocorticoid Type II receptors in astrocyte glia maintained in culture for different periods of time. Cytosolic mineralocorticoid Type I receptors were labeled with [3H]aldosterone (ALDO) in the presence of a 500-fold molar excess of the potent Type II receptor ligand RU 28362. [3H]Dexamethasone (DEX) was used …			https://ovidsp.ovid.com/ovidweb.cgi?T=JS&CSC=Y&NEWS=N&PAGE=fulltext&D=med3&AN=1655310		Chou, Y C. Department of Neuroscience, University of Florida College of Medicine, Gainesville 32610.
4	Book Section	Chi-yue Chiu; Ying-yi Hong	2005	Cultural Competence: Dynamic Processes		The article seeks to present an analysis of the recent panorama of public management of culture in Brazil. probing discursive formations emerged during the Bolsonaro administration. The research is based on statements of managers of the Brazilian Government cultural department. which came to public from May 2020 to June 2021. The text examines the management logics made visible by these contents,…	Estudos Ibero-Americanos			48		1						Jan-Dec	Article		The auditor-manager": the rhetoric on expertise in Bolsonaro's government cultural policies"	Estud. Ibero-Am.	0101-4064	10.15448/1980-864X.2022.1.41768												WOS:000806787000008			Cultural Policies Discursive repertoires Intellectuals Expert-Systems	The article seeks to present an analysis of the recent panorama of public management of culture in Brazil. probing discursive formations emerged during the Bolsonaro administration. The research is based on statements of managers of the Brazilian Government cultural department. which came to public from May 2020 to June 2021. The text examines the management logics made visible by these contents,…	0 e41768				[Cid, Gabriel] Univ Estado Rio de Janeiro UERJ, Rio De Janeiro, RJ, Brazil. [Domingues, Joao] Univ Fed Fluminense UFF, Niteroi, RJ, Brazil. [de Paula, Leandro] Univ Fed Bahia UFBA, Salvador, BA, Brazil. Cid, G (corresponding author), Univ Estado Rio de Janeiro UERJ, Rio De Janeiro, RJ, Brazil.; Cid, G (corresponding author), Univ Estado Rio de Janeiro, Programa Posgrad Ciencias Sociais, R Sao Fra…
4	Journal Article	Colleen Ward; Caroline Ng Tseung-Wong; Agnes Szabo; Tamara Qumseya; Uma Bhowon	2018	Hybrid and Alternating Identity Styles as Strategies for Managing Multicultural Identities		There is a wide range of media representations of disability, but not just because of the societal stigma. They are a function of norms of journalism as well as biases among people with disabilities themselves. This article is a contribution to the issue of social representation of persons with disabilities from a Romanian perspective, which will help to witness the transformation of the general …	Disability & Society			25		5	525-538						Article		Romanian approach to media portrayals of disability	Disabil. Soc.	0968-7599	10.1080/09687599.2010.489291												WOS:000280265600002			media models of disability intra-cultural and intercultural elements for representing disability	There is a wide range of media representations of disability, but not just because of the societal stigma. They are a function of norms of journalism as well as biases among people with disabilities themselves. This article is a contribution to the issue of social representation of persons with disabilities from a Romanian perspective, which will help to witness the transformation of the general …	11 PII 924741583				[Ciot, Melania-Gabriela] Tech Univ Cluj Napoca, Teachers Training Dept, Cluj Napoca, Romania. [Van Hove, Geert] Univ Ghent, Dept Special Educ, B-9000 Ghent, Belgium. Ciot, MG (corresponding author), Tech Univ Cluj Napoca, Teachers Training Dept, Cluj Napoca, Romania. Gabriela.Ciot@dppd.utcluj.ro
4	Journal Article	Crystal Mata Kreitler; Kara S. Dyson	2016	Cultural frame switching and emotion among Mexican Americans		Despite its ecological importance, essential aspects of microbial N<inf>2</inf>O reduction-such as the effect of O<inf>2</inf> availability on the N<inf>2</inf>O sink capacity of a community-remain unclear. We studied N<inf>2</inf>O vs. aerobic respiration in a chemostat culture to explore (i) the extent to which simultaneous respiration of N<inf>2</inf>O and O<inf>2</inf> can occur, (ii) the mec…	Applied Microbiology and Biotechnology 102(20) (pp 8943-8950), 2018 Date of Publication: 01 Oct 2018			102		20	8943-8950								O<inf>2</inf> versus N<inf>2</inf>O respiration in a continuous microbial enrichment		0175-7598	https://dx.doi.org/10.1007/s00253-018-9247-3															activated sludge article continuous culture controlled study electron transport *microbial community nonhuman Paracoccus denitrificans pH rate constant respiratory chain steady state suspended particulate matter *nitric oxide *oxygen	Despite its ecological importance, essential aspects of microbial N<inf>2</inf>O reduction-such as the effect of O<inf>2</inf> availability on the N<inf>2</inf>O sink capacity of a community-remain unclear. We studied N<inf>2</inf>O vs. aerobic respiration in a chemostat culture to explore (i) the extent to which simultaneous respiration of N<inf>2</inf>O and O<inf>2</inf> can occur, (ii) the mec…	Enhancement type=8" status="002""		https://link.springer.de/link/service/journals/00253/index.htm https://ovidsp.ovid.com/ovidweb.cgi?T=JS&CSC=Y&NEWS=N&PAGE=fulltext&D=emed19&AN=623312394		C.M. Conthe M.; M.conthecalvo-24@tudelft.nl (Conthe, Parchen, Stouten, Kleerebezem, van Loosdrecht) Department of Biotechnology, Delft University of Technology, Van der Maasweg 9, Delft 2629 HZ, Netherlands
2	Journal Article	D. A. El-Manstrly	2014	Cross-cultural validation of switching costs: a four-country assessment		Despite its ecological importance, essential aspects of microbial N2O reductionsuch as the effect of O-2 availability on the N2O sink capacity of a communityremain unclear. We studied N2O vs. aerobic respiration in a chemostat culture to explore (i) the extent to which simultaneous respiration of N2O and O-2 can occur, (ii) the mechanism governing the competition for N2O and O-2, and (iii) how th…	Applied Microbiology and Biotechnology			102		20	8943-8950					Oct	Article		O-2 versus N2O respiration in a continuous microbial enrichment	Appl. Microbiol. Biotechnol.	0175-7598	10.1007/s00253-018-9247-3												WOS:000445604600028			Nitrous oxide Mixotrophy Enrichment Chemostat NITROUS-OXIDE REDUCTASE DENITRIFICATION KINETICS GROWTH SLUDGE OXYGEN	Despite its ecological importance, essential aspects of microbial N2O reductionsuch as the effect of O-2 availability on the N2O sink capacity of a communityremain unclear. We studied N2O vs. aerobic respiration in a chemostat culture to explore (i) the extent to which simultaneous respiration of N2O and O-2 can occur, (ii) the mechanism governing the competition for N2O and O-2, and (iii) how th…	European Commission (Marie Curie ITN NORA) [FP7-316472] 12 30054702				[Conthe, Monica; Parchen, Camiel; Stouten, Gerben; Kleerebezem, Robbert; van Loosdrecht, Mark C. M.] Delft Univ Technol, Dept Biotechnol, Maasweg 9, NL-2629 HZ Delft, Netherlands. Conthe, M (corresponding author), Delft Univ Technol, Dept Biotechnol, Maasweg 9, NL-2629 HZ Delft, Netherlands. M.conthecalvo-24@tudelft.nl
2	Journal Article	D. B. M. Haun; C. J. Rapold; G. Janzen; S. C. Levinson	2011	Plasticity of human spatial cognition: Spatial language and cognition covary across cultures		Despite its ecological importance, essential aspects of microbial N<sub>2</sub>O reduction-such as the effect of O<sub>2</sub> availability on the N<sub>2</sub>O sink capacity of a community-remain unclear. We studied N<sub>2</sub>O vs. aerobic respiration in a chemostat culture to explore (i) the extent to which simultaneous respiration of N<sub>2</sub>O and O<sub>2</sub> can occur, (ii) the mec…	Applied Microbiology & Biotechnology 102(20):8943-8950, 2018 Oct			102		20	8943-8950						2018-07-29 06:00:00		O<sub>2</sub> versus N<sub>2</sub>O respiration in a continuous microbial enrichment			https://dx.doi.org/10.1007/s00253-018-9247-3															Kinetics Nitrogen/ch [Chemistry] Nitrogen/me [Metabolism] Nitrous Oxide/ch [Chemistry] *Nitrous Oxide/me [Metabolism] Oxidation-Reduction Oxygen/ch [Chemistry] *Oxygen/me [Metabolism] Paracoccus denitrificans/ch [Chemistry] Paracoccus denitrificans/gd [Growth & Development] *Paracoccus denitrificans/me [Metabolism] 10 1007/s00253-018-9247-3 [doi] 10 1007/s00253-018-9247-3 [pii] PMC6153640 [pmc]	Despite its ecological importance, essential aspects of microbial N<sub>2</sub>O reduction-such as the effect of O<sub>2</sub> availability on the N<sub>2</sub>O sink capacity of a community-remain unclear. We studied N<sub>2</sub>O vs. aerobic respiration in a chemostat culture to explore (i) the extent to which simultaneous respiration of N<sub>2</sub>O and O<sub>2</sub> can occur, (ii) the mec…			https://ovidsp.ovid.com/ovidweb.cgi?T=JS&CSC=Y&NEWS=N&PAGE=fulltext&D=med15&AN=30054702		Conthe, Monica. Department of Biotechnology, Delft University of Technology, Van der Maasweg 9, 2629 HZ, Delft, The Netherlands. M.conthecalvo-24@tudelft.nl. Parchen, Camiel. Department of Biotechnology, Delft University of Technology, Van der Maasweg 9, 2629 HZ, Delft, The Netherlands. Stouten, Gerben. Department of Biotechnology, Delft University of Technology, Van der Maasweg 9, 2629 HZ, Delft…
2	Journal Article	D. Banerjee; P. Fedorak; A. Hashimoto; J. Masliyah; M. Pickard; M. Gray	1995	Monitoring the biological treatment of anthracene-contaminated soil in a rotating-drum bioreactor		BACKGROUND: This before-and-after study measured the impact of a change in testing methods from culture to nucleic acid amplification testing (NAAT) on the detection of pharyngeal and rectal gonorrhea in men who have sex with men (MSM) on a sexual health service level, including the effect on subgroups anticipated to have higher rates of gonorrhea. METHODS: In March 2015, Melbourne Sexual Health …	Sexually Transmitted Diseases 44(2):114-117, 2017 02			44		2	114-117						2016-12-17 06:00:00		Increased Detection of Pharyngeal and Rectal Gonorrhea in Men Who Have Sex With Men After Transition From Culture To Nucleic Acid Amplification Testing			https://dx.doi.org/10.1097/OLQ.0000000000000553															*Gonorrhea/di [Diagnosis] Gonorrhea/mi [Microbiology] Homosexuality, Male Humans Male Neisseria gonorrhoeae/ge [Genetics] *Neisseria gonorrhoeae/ip [Isolation & Purification] *Nucleic Acid Amplification Techniques/mt [Methods] *Pharyngeal Diseases/di [Diagnosis] Pharyngeal Diseases/mi [Microbiology] Pharynx/mi [Microbiology] Prevalence *Rectal Diseases/di [Diagnosis] Rectal Diseases/ep [Epidemiol…	BACKGROUND: This before-and-after study measured the impact of a change in testing methods from culture to nucleic acid amplification testing (NAAT) on the detection of pharyngeal and rectal gonorrhea in men who have sex with men (MSM) on a sexual health service level, including the effect on subgroups anticipated to have higher rates of gonorrhea. METHODS: In March 2015, Melbourne Sexual Health …			https://ovidsp.ovid.com/ovidweb.cgi?T=JS&CSC=Y&NEWS=N&PAGE=fulltext&D=med14&AN=27984552		Cornelisse, Vincent J. From the *Melbourne Sexual Health Centre, Alfred Health; Central Clinical School, Faculty of Medicine, Nursing and Health Sciences, Monash University; and ++Microbiological Diagnostic Unit, Department of Microbiology and Immunology, The University of Melbourne at the Peter Doherty Institute for Infection and Immunity, Melbourne, Australia.
2	Journal Article	D. Dibden; J. Green	2005	In vivo cycling of the Escherichia coli transcription factor FNR between active and inactive states		Background: This before-and-after study measured the impact of a change in testingmethods from culture to nucleic acid amplification testing (NAAT) on the detection of pharyngeal and rectal gonorrhea in men who have sex with men (MSM) on a sexual health service level, including the effect on subgroups anticipated to have higher rates of gonorrhea. Methods: In March 2015, Melbourne Sexual Health C…	Sexually Transmitted Diseases			44		2	114-117					Feb	Article		Increased Detection of Pharyngeal and Rectal Gonorrhea in Men Who Have Sex With Men After Transition From Culture To Nucleic Acid Amplification Testing	Sex. Transm. Dis.	0148-5717	10.1097/OLQ.0000000000000553												WOS:000392916500010			INFECTIOUS PROCTITIS ASYMPTOMATIC MEN DIAGNOSIS OROPHARYNX ETIOLOGY	Background: This before-and-after study measured the impact of a change in testingmethods from culture to nucleic acid amplification testing (NAAT) on the detection of pharyngeal and rectal gonorrhea in men who have sex with men (MSM) on a sexual health service level, including the effect on subgroups anticipated to have higher rates of gonorrhea. Methods: In March 2015, Melbourne Sexual Health C…	Australian National Health and Medical Research Council (NHMRC) [568971]; Australian NHMRC [1091226] 67 27984552				[Cornelisse, Vincent J.; Chow, Eric P. F.; Huffam, Sarah; Fairley, Christopher K.; Bissessor, Melanie; Denham, Ian; Bradshaw, Catriona S.; Chen, Marcus Y.] Alfred Hlth, Melbourne Sexual Hlth Ctr, Melbourne, Vic, Australia. [Cornelisse, Vincent J.; Chow, Eric P. F.; Huffam, Sarah; Fairley, Christopher K.; Bradshaw, Catriona S.; Chen, Marcus Y.] Monash Univ, Fac Med Nursing & Hlth Sci, Cent Clin Sc…
1	Journal Article	D. Gaskins; A. Backus; A. E. Quick	2019	Slot-and-Frame Schemas in the Language of a Polish- and English-Speaking Child: The Impact of Usage Patterns on the Switch Placement		In this paper we offer a panoramic overview of the development of Andean Spanish and Andean Linguistics, from a theoretical point of view of language contact and universal grammar. We discuss how the notion of Andean Spanish came into existence, the issues under debate, and the consequences of different theoretical positions. We also introduce the contents of the papers included in this special i…	Lingua			122		5	447-460					Apr	Editorial Material		Introduction: Language contact in the Andes and universal grammar	Lingua	0024-3841	10.1016/j.lingua.2011.11.013												WOS:000303175700001			Universal grammar Language contact Andean Spanish Spanish Quechua Aymara Convergence Second language acquisition Code-switching Code-mixing Substrate Focus Intonation Syntax Case Case markers Morphology Semantics Present perfect Variation Bilingualism Differential object marking Suffixation ARCHAEOLOGISTS LINGUISTICS SPANISH QUECHUA	In this paper we offer a panoramic overview of the development of Andean Spanish and Andean Linguistics, from a theoretical point of view of language contact and universal grammar. We discuss how the notion of Andean Spanish came into existence, the issues under debate, and the consequences of different theoretical positions. We also introduce the contents of the papers included in this special i…	5 SI				[Coronel-Molina, Serafin M.] Indiana Univ, Dept Literacy Culture & Language Educ, Bloomington, IN 47405 USA. [Rodriguez-Mondonedo, Miguel] Indiana Univ, Dept Spanish & Portuguese, Bloomington, IN 47405 USA. Coronel-Molina, SM (corresponding author), Indiana Univ, Dept Literacy Culture & Language Educ, WW Wright Educ Bldg,201N Rose Ave,Room 3044, Bloomington, IN 47405 USA. scoronel@indiana.edu; mi…
1	Journal Article	D. Gaskins; M. Frick; E. Palola; A. E. Quick	2021	Towards a usage-based model of early codeswitching: Evidence from three language pairs		An engineered B. subtilis 1A1 strain (BsADH2) expressing a secondary alcohol dehydrogenase (CpSADH) was co-cultured with C. beijerinckii G117 under an aerobic condition. During the fermentation on glucose, B. subtilis BsADH2 depleted oxygen in culture media completely and created an anaerobic environment for C. beijerinckii G117, an obligate anaerobe, to grow. Meanwhile, lactate produced by B. su…	Metabolic Engineering Communications 11 (no pagination), 2020 Article Number: e00137 Date of Publication: December 2020			11			no pagination								Aerobic acetone-butanol-isopropanol (ABI) fermentation through a co-culture of Clostridium beijerinckii G117 and recombinant Bacillus subtilis 1A1		2214-0301 (electronic)	https://dx.doi.org/10.1016/j.mec.2020.e00137															*aerobic fermentation article *Bacillus subtilis bacterial growth bacterial strain *Clostridium beijerinckii *coculture controlled study culture optimization *genetic engineering inoculation molecular size nonhuman reduction (chemistry) symbiosis *2 propanol *acetone alcohol dehydrogenase *butanol glucose lactic acid oxygen fermentation medium *Clostridium beijerinckii g117 *Recombinant bacillus …	An engineered B. subtilis 1A1 strain (BsADH2) expressing a secondary alcohol dehydrogenase (CpSADH) was co-cultured with C. beijerinckii G117 under an aerobic condition. During the fermentation on glucose, B. subtilis BsADH2 depleted oxygen in culture media completely and created an anaerobic environment for C. beijerinckii G117, an obligate anaerobe, to grow. Meanwhile, lactate produced by B. su…	Enhancement type=8" status="002""		http://www.journals.elsevier.com/metabolic-engineering-communications/ https://ovidsp.ovid.com/ovidweb.cgi?T=JS&CSC=Y&NEWS=N&PAGE=fulltext&D=emed21&AN=2006783255		-l. Yang K.-L.; cheyk@nus.edu.sg Zhou K.; kang.zhou@nus.edu.sg (Cui, Yang, Zhou) Department of Chemical and Biomolecular Engineering, National University of Singapore, 4 Engineering Drive 4, Singapore 117585, Singapore (He) Department of Civil and Environmental Engineering, National University of Singapore, 1 Engineering Drive 2, Singapore 117576, Singapore
2	Journal Article	D. Gutierrez-Gomez; W. Mayol-Cuevas; J. J. Guerrero	2016	Dense RGB-D visual odometry using inverse depth		An engineered B. subtilis 1A1 strain (BsADH2) expressing a secondary alcohol dehydrogenase (CpSADH) was co-cultured with C. beijerinckii G117 under an aerobic condition. During the fermentation on glucose, B. subtilis BsADH2 depleted oxygen in culture media completely and created an anaerobic environment for C. beijerinckii G117, an obligate anaerobe, to grow. Meanwhile, lactate produced by B. su…	Metabolic Engineering Communications 11:e00137, 2020 Dec			11			e00137						2020-07-03 06:00:00		Aerobic acetone-butanol-isopropanol (ABI) fermentation through a co-culture of Clostridium beijerinckii G117 and recombinant Bacillus subtilis 1A1			https://dx.doi.org/10.1016/j.mec.2020.e00137															10 1016/j mec 2020 e00137 [doi] S2214-0301(20)30007-9 [pii] e00137 [pii] PMC7322341 [pmc]	An engineered B. subtilis 1A1 strain (BsADH2) expressing a secondary alcohol dehydrogenase (CpSADH) was co-cultured with C. beijerinckii G117 under an aerobic condition. During the fermentation on glucose, B. subtilis BsADH2 depleted oxygen in culture media completely and created an anaerobic environment for C. beijerinckii G117, an obligate anaerobe, to grow. Meanwhile, lactate produced by B. su…			https://ovidsp.ovid.com/ovidweb.cgi?T=JS&CSC=Y&NEWS=N&PAGE=fulltext&D=pmnm5&AN=32612931		Cui, Yonghao. Department of Chemical and Biomolecular Engineering, National University of Singapore, 4 Engineering Drive 4, Singapore, 117585, Singapore. He, Jianzhong. Department of Civil and Environmental Engineering, National University of Singapore, 1 Engineering Drive 2, Singapore, 117576, Singapore. Yang, Kun-Lin. Department of Chemical and Biomolecular Engineering, National University of S…
2	Journal Article	D. H. Yeh; S. G. Pavlostathis	2001	Development of hexachlorobenzene-dechlorinating mixed cultures using polysorbate surfactants as a carbon source		BACKGROUND: Little is known about the factors that control the initiation of growth of primordial follicles. Primordial follicles in pieces of fetal bovine ovarian cortex spontaneously activate in vitro and develop to the primary stage, but few follicles develop further. For decades, embryologists have grafted tissue to the chorioallantoic membrane (CAM) of chick embryos to study the development …	Human Reproduction 17(1):48-54, 2002 Jan			17		1	48-54						2002-01-05 10:00:00		Bovine ovarian cortical pieces grafted to chick embryonic membranes: a model for studies on the activation of primordial follicles		0268-1161																*Allantois Animals Cattle *Chick Embryo *Chorion Female *Models, Animal Organ Culture Techniques Ovarian Follicle/ah [Anatomy & Histology] *Ovarian Follicle/ph [Physiology] *Ovary/tr [Transplantation] Transplantation, Heterologous 10 1093/humrep/17 1 48 [doi]	BACKGROUND: Little is known about the factors that control the initiation of growth of primordial follicles. Primordial follicles in pieces of fetal bovine ovarian cortex spontaneously activate in vitro and develop to the primary stage, but few follicles develop further. For decades, embryologists have grafted tissue to the chorioallantoic membrane (CAM) of chick embryos to study the development …			https://ovidsp.ovid.com/ovidweb.cgi?T=JS&CSC=Y&NEWS=N&PAGE=fulltext&D=med4&AN=11756361		Cushman, R A. Department of Biomedical Sciences, College of Veterinary Medicine, Cornell University, Ithaca, NY 14853, USA.
2	Journal Article	D. Ivkovic	2015	Towards a semiotics of multilingualism		The ability to efficiently switch from one pre-encoded video stream to another (e.g., for bitrate adaptation or view switching) is important for many interactive streaming applications. Recently, stream-switching mechanisms based on distributed source coding (DSC) have been proposed. In order to reduce the overall transmission rate, these approaches provide a merge mechanism, where information is…	Ieee Transactions on Image Processing			25		8	3489-3504					Aug	Article		Merge Frame Design for Video Stream Switching Using Piecewise Constant Functions	IEEE Trans. Image Process.	1057-7149	10.1109/TIP.2016.2571564												WOS:000406501400004			video compression streaming media MPEG VIDEO REVERSE-PLAY ALGORITHMS SCHEME COMPRESSION	The ability to efficiently switch from one pre-encoded video stream to another (e.g., for bitrate adaptation or view switching) is important for many interactive streaming applications. Recently, stream-switching mechanisms based on distributed source coding (DSC) have been proposed. In order to reduce the overall transmission rate, these approaches provide a merge mechanism, where information is…	Japan Society for the Promotion of Science; National Research Foundation Singapore through Interactive Digital Media Strategic Research Programme 5 27244739				[Dai, Wei] Hong Kong Univ Sci & Technol, Hong Kong, Hong Kong, Peoples R China. [Cheung, Gene] Natl Inst Informat, Tokyo 1018430, Japan. [Cheung, Ngai-Man] Singapore Univ Technol & Design, Singapore 487372, Singapore. [Ortega, Antonio] Univ Southern Calif, Elect Engn Dept, Los Angeles, CA 90089 USA. [Au, Oscar C.] LegalForce, Mountain View, CA 94043 USA. Dai, W (corresponding author), Hong Kong U…
2	Journal Article	D. J. Kruger	2021	Exploring the Foundations of Unilateral Loyalty in Coalitional Psychology: Identifying Mechanisms of Identity, Morality, and Disgust		Most authors admit that code-switching is the process of switching different languages, their varieties, speaking styles, etc. Today the majority of people in the world are multilingual and often mix languages in different ways, which makes code-switching a quite common global phenomenon. Code-switching incorporates government, cultural, religious and network contexts, and the frequency of code-s…	Rudn Journal of Sociology-Vestnik Rossiiskogo Universiteta Druzhby Narodov Seriya Sotsiologiya			20		2	405-415						Article		Code-switching in the computer-mediated communication	RUDN J. Sociol.	2313-2272	10.22363/2313-2272-2020-20-2-405-415												WOS:000538568500016			code-switching computer-mediated communication multilingualism verbal behaviour Internet language social networks visuality	Most authors admit that code-switching is the process of switching different languages, their varieties, speaking styles, etc. Today the majority of people in the world are multilingual and often mix languages in different ways, which makes code-switching a quite common global phenomenon. Code-switching incorporates government, cultural, religious and network contexts, and the frequency of code-s…	0				[Darginaviciene, I] Vilnius Gediminas Tech Univ, Sauletekio Al 11, LT-10223 Vilnius, Lithuania. [Ignotaite, I.] Klaipeda Univ, S Neries G 5, LT-92227 Klaipeda, Lithuania. Darginaviciene, I (corresponding author), Vilnius Gediminas Tech Univ, Sauletekio Al 11, LT-10223 Vilnius, Lithuania. idargintt@gmail.com; indersmbox@gmail.com
2	Journal Article	D. K. Banerjee; P. M. Fedorak; A. Hashimoto; J. H. Masliyah; M. A. Pickard; M. R. Gray	1995	Monitoring the Biological Treatment of Anthracene-Contaminated Soil in a Rotating-Drum Bioreactor		Objective: To examine attitudes, conflicts, images, circumstances, and time-period effects associated with corporal punishment and other forms of adult-to-child violence during the early 20th century in the United States. Method: A sample of 147 letters, referencing corporal punishment and dating from 1924 to 1939, were analyzed using both qualitative and quantitative techniques. The letters were…	Child Abuse & Neglect			28		12	1291-1310					Dec	Article		I've tried the switch but he laughs through the tears": The use and conceptualization of corporal punishment during the Machine Age, 1924-1939"	Child Abuse Negl.	0145-2134	10.1016/j.chiabu.2004.06.011												WOS:000225990600005			corporal punishment historical accounts PHYSICAL PUNISHMENT PARENTS EXPERIENCES BEHAVIORS HARDSHIP ACCOUNTS CHILDREN CULTURE MOTHERS	Objective: To examine attitudes, conflicts, images, circumstances, and time-period effects associated with corporal punishment and other forms of adult-to-child violence during the early 20th century in the United States. Method: A sample of 147 letters, referencing corporal punishment and dating from 1924 to 1939, were analyzed using both qualitative and quantitative techniques. The letters were…	5 15607771				Georgia State Univ, Dept Sociol, Atlanta, GA 30303 USA. Davis, PW (corresponding author), Georgia State Univ, Dept Sociol, 38 Peachtree Ctr Ave,Gen Classroom Bldg,Room 1041, Atlanta, GA 30303 USA.
2	Journal Article	D. L. Xie; F. Hui; R. Meyers; G. A. Homandberg	1994	Cartilage Chondrolysis by Fibronectin Fragments Is Associated with Release of Several Proteinases - Stromelysin Plays a Major Role in Chondrolysis		Healthy pulmonary macrophages (mPdbl) respond to environmental change by altering their phenotype. In COPD, mPdbl are phenotypically distinct with increased pro-inflammatory mediator release and defective phagocytosis. The reasons for this are unclear, but the growth factors GM-CSF and M-CSF can determine mPdbl differentiation. We generated monocyte-derived macrophages (MDM) from non-smokers (NS=…	European Respiratory Journal Conference: European Respiratory Society Annual Congress 2014 Munich Germany Conference Publication: (var pagings) 44(SUPPL 58) (no pagination), 2014 Date of Publication: 01 Sep 2014			44		SUPPL. 58	no pagination								Elevated GM-CSF in COPD may drive defective macrophage phenotype		0903-1936																*macrophage *phenotype *European *society *cerebrospinal fluid smoking chronic obstructive lung disease phagocytosis sputum human patient plasticity monocyte mediator release environmental change sputum level Haemophilus influenzae lung environment Streptococcus pneumoniae enzyme linked immunosorbent assay colony stimulating factor 1 megestrol acetate growth factor	Healthy pulmonary macrophages (mPdbl) respond to environmental change by altering their phenotype. In COPD, mPdbl are phenotypically distinct with increased pro-inflammatory mediator release and defective phagocytosis. The reasons for this are unclear, but the growth factors GM-CSF and M-CSF can determine mPdbl differentiation. We generated monocyte-derived macrophages (MDM) from non-smokers (NS=…			http://erj.ersjournals.com/content/44/Suppl_58/P1482.abstract?sid=5e537e01-67ca-4ffb-b3bc-ebc71fa40157 https://ovidsp.ovid.com/ovidweb.cgi?T=JS&CSC=Y&NEWS=N&PAGE=fulltext&D=emed15&AN=71849244		(Day, Barnes, Donnelly) Airway Disease, National Heart and Lung Institute, London, United Kingdom
2	Journal Article	D. L. Xie; F. Hui; R. Meyers; G. A. Homandberg	1994	Cartilage chondrolysis by fibronectin fragments is associated with release of several proteinases: stromelysin plays a major role in chondrolysis		Healthy pulmonary macrophages (mPdbl) respond to environmental change by altering their phenotype. Studies associate the pathophysiology of chronic obstructive pulmonary disease (COPD) with a skewed pro-inflammatory and defective phagocytic macrophage phenotype. This may be due to their inability to switch phenotype (plasticity) in response to environmental change. In order to assess macrophage p…	Immunology Conference: Annual Congress of the British Society for Immunology 2014 Brighton United Kingdom Conference Publication: (var pagings) 143(SUPPL 2) (pp 150), 2014 Date of Publication: December 2014			143		SUPPL. 2	150								Lack of plasticity in macrophages from chronic obstructive pulmonary disease (COPD) patients		0019-2805	https://dx.doi.org/10.1111/imm.12406															*chronic obstructive lung disease *macrophage *immunology *patient *human *society *plasticity phagocytosis smoking phenotype cerebrospinal fluid environmental change Haemophilus influenzae monocyte Streptococcus pneumoniae pathophysiology enzyme linked immunosorbent assay colony stimulating factor 1 interleukin 4 interleukin 10 cytokine	Healthy pulmonary macrophages (mPdbl) respond to environmental change by altering their phenotype. Studies associate the pathophysiology of chronic obstructive pulmonary disease (COPD) with a skewed pro-inflammatory and defective phagocytic macrophage phenotype. This may be due to their inability to switch phenotype (plasticity) in response to environmental change. In order to assess macrophage p…			https://ovidsp.ovid.com/ovidweb.cgi?T=JS&CSC=Y&NEWS=N&PAGE=fulltext&D=emed15&AN=71739672		M.W. J. E. (Day, Barnes, Donnelly) National Heart and Lung Institute-Airway Disease, Imperial College London, London, United Kingdom
2	Journal Article	D. Lloyd	2008	Respiratory oscillations in yeasts		This article examines how bicultural harmonization was achieved in a society exposed to acculturative stress for almost two centuries and discusses the implications of the historical experience of this bicultural society to clinical practice, cultural psychotherapy, and program development for bicultural populations. The setting being studied is Goa, a former Portuguese state on the western coast…	International Journal of Culture and Mental Health			8		1	110-122					Jan	Empirical Study; Quantitative Study		Bicultural harmonization and prevention of demoralization: Clinical, therapeutic, and programmatic implications		1754-2863 1754-2871	https://dx.doi.org/10.1080/17542863.2014.892525												2015-13807-010			bicultural harmonization, acculturation, demoralization, cultural psychotherapy, bicultural treatment programs *Acculturation *Program Development *Psychotherapy Cross Cultural Differences Society Latinos/Latinas Demoralization Promotion & Maintenance of Health & Wellness [3365] Human Male India, Portugal, US	This article examines how bicultural harmonization was achieved in a society exposed to acculturative stress for almost two centuries and discusses the implications of the historical experience of this bicultural society to clinical practice, cultural psychotherapy, and program development for bicultural populations. The setting being studied is Goa, a former Portuguese state on the western coast…			https://ovidsp.ovid.com/ovidweb.cgi?T=JS&CSC=Y&NEWS=N&PAGE=fulltext&D=psyc12&AN=2015-13807-010		de Figueiredo, John M.: johndefig@sbcglobal.net de Figueiredo, John M., johndefig@sbcglobal.net de Figueiredo, John M.: Department of Psychiatry, Yale University School of Medicine, New Haven, CT, US
2	Journal Article	D. Loktionov; O. Oduola; J. Cloherty; S. M. Warner; N. Purandare	2017	Comparison of costs associated with substituting culture medium with saline solution for follicular flushing during oocyte retrieval		When immigrant minorities engage in a new cultural context, their patterns of emotional experience come to change - a process we coined emotional acculturation. To date, research on emotional acculturation focused on the antecedents and consequences of changes in minorities' fit with the new culture. Yet, most minorities also continue to engage in their heritage culture. Therefore, the current re…	Cognition & Emotion 34(8):1573-1590, 2020 12			34		8	1573-1590						2020-06-20 06:00:00		My emotions belong here and there: extending the phenomenon of emotional acculturation to heritage culture fit			https://dx.doi.org/10.1080/02699931.2020.1781063															*Acculturation Adult Asian Americans/px [Psychology] Asian Americans/sn [Statistics & Numerical Data] Belgium/eh [Ethnology] Culture *Emotions Female Humans Male Republic of Korea/eh [Ethnology] Turkey/eh [Ethnology] 10 1080/02699931 2020 1781063 [doi]	When immigrant minorities engage in a new cultural context, their patterns of emotional experience come to change - a process we coined emotional acculturation. To date, research on emotional acculturation focused on the antecedents and consequences of changes in minorities' fit with the new culture. Yet, most minorities also continue to engage in their heritage culture. Therefore, the current re…			https://ovidsp.ovid.com/ovidweb.cgi?T=JS&CSC=Y&NEWS=N&PAGE=fulltext&D=med17&AN=32552290		De Leersnyder, Jozefien. Center for Social and Cultural Psychology, KU Leuven, Leuven, Belgium. Kim, Heejung S. Department of Psychological and Brain Sciences, University of California Santa Barbara, Santa Barbara, CA, USA. Mesquita, Batja. Center for Social and Cultural Psychology, KU Leuven, Leuven, Belgium.
2	Journal Article	D. Lynden-Bell; J. M. Barot	2003	Critical ergos curves and chaos at corotation		Different cultural contexts are characterized by different patterns of emotional experience yet, the mechanism between this intertwining of culture and emotion is poorly understood. In the currents study, we investigated whether systematic cultural variation in the salience of concerns can account for cultural variation in emotions. Cross-cultural research has established that Autonomy concerns a…															How salient cultural concerns shape emotions: A behavioral coding study on biculturals’ emotional frame switching																		emotion culture frame switching bicultural	Different cultural contexts are characterized by different patterns of emotional experience yet, the mechanism between this intertwining of culture and emotion is poorly understood. In the currents study, we investigated whether systematic cultural variation in the salience of concerns can account for cultural variation in emotions. Cross-cultural research has established that Autonomy concerns a…
2	Journal Article	D. M. Schwalbe	2015	Language Ideologies at Work Economies of Yupik Language Maintenance and Loss		Synthetic mixtures of gypsum/hematite and gypsum/lamp black at different concentrations are irradiated using a Q-switched Nd: YAG laser at 1064 nm. On irradiation, red to pink hematite-based mixtures turn either to a bright yellow and/or to black, while gray to black lamp black mixtures turn to pale yellow and/or gray depending on fluence and pigment concentration. Based on these results, artific…	Studies in Conservation			61		3	136-145						Article		Lamp black and hematite contribution to laser yellowing: A study on technical gypsum samples	Stud. Conserv.	0039-3630	10.1179/2047058415Y.0000000003												WOS:000378047500003			Lasers Laser cleaning Nd:YAG Yellowing Hematite Lamp black Gypsum Black crust DISCOLORATION PIGMENTS MARBLE	Synthetic mixtures of gypsum/hematite and gypsum/lamp black at different concentrations are irradiated using a Q-switched Nd: YAG laser at 1064 nm. On irradiation, red to pink hematite-based mixtures turn either to a bright yellow and/or to black, while gray to black lamp black mixtures turn to pale yellow and/or gray depending on fluence and pigment concentration. Based on these results, artific…	'Programme National de Recherche sur la Connaissance et la Conservation des materiaux du Patrimoine Culturel' of the French Ministry of Culture 6 SI				[de Oliveira, Cecile; Verges-Belmin, Veronique] Lab Rech Monuments Hist, 29 Rue Paris, F-77420 Champs Sur Marne, France. [Demaille, Dominique] Univ Paris 06, Inst Nanosci Paris, Paris, France. [Bromblet, Philippe] Ctr Interdisciplinaire Conservat & Restaurat Patr, Marseille, France. Verges-Belmin, V (corresponding author), Lab Rech Monuments Hist, 29 Rue Paris, F-77420 Champs Sur Marne, France. v…
2	Journal Article	D. Miroshnichenko; A. Klementyeva; S. Dolgov	2021	The Effect of Daminozide, Dark/Light Schedule and Copper Sulphate in Tissue Culture of Triticum timopheevii		The effect of Fucus vesiculosus on the functional traits of three harpacticoid copepod species (Tigriopus brevicornis, Paramphiascella fulvofasciata and Microarthridion littorale) was studied. These copepods are likely to be important grazers on biofilms consisting mainly of diatoms. Several microcosms were created using diatom cultures (Navicula phyllepta and Seminavis robusta) and vegetative th…	Journal of Sea Research			60		3	139-143					Oct	Article		The effect of Fucus vesiculosus on the grazing of harpacticoid copepods on diatom biofilms	J. Sea Res.	1385-1101	10.1016/j.seares.2008.05.005												WOS:000260729800001			Harpacticoida Diatoms Fucus vesiculosus TROPICAL SEAGRASS BED BODY-SIZE STRUCTURAL COMPLEXITY MICROBIAL BIOFILMS DIVERSITY MEIOFAUNA BIODIVERSITY MACROALGAE CONSEQUENCES ARCHITECTURE	The effect of Fucus vesiculosus on the functional traits of three harpacticoid copepod species (Tigriopus brevicornis, Paramphiascella fulvofasciata and Microarthridion littorale) was studied. These copepods are likely to be important grazers on biofilms consisting mainly of diatoms. Several microcosms were created using diatom cultures (Navicula phyllepta and Seminavis robusta) and vegetative th…	The Ghent University Research Fund (BOF); GOA [01GZ0705]; [G.0313.04] 10				[De Troch, M.; Vincx, M.] Univ Ghent, Dept Biol, Marine Biol Sect, B-9000 Ghent, Belgium. [Chepurnov, V. A.] Univ Ghent, Dept Protistol & Aquat Ecol, B-9000 Ghent, Belgium. [Olafsson, E.] Menntun Sci Consultancy, Palencia 34002, Spain. De Troch, M (corresponding author), Univ Ghent, Dept Biol, Marine Biol Sect, Campus Sterre,Krijgslaan 281-S8, B-9000 Ghent, Belgium. marleen.detroch@UGent.be
2	Journal Article	D. Osborne	2020	Codeswitching practices from other tongues" to the "mother tongue" in the provincial Philippine classroom"		Expressive arts therapies are a rich resource for use with children and adolescents, who are often unresponsive to traditional talk therapy, and highly useful to school counselors who must overcome cultural, language, and ability barriers that are increasingly present in diverse and multicultural school settings. This is the first book written specifically for school counselors about using creati…	Expressive arts interventions for school counselors	New York, NY	Springer Publishing Company; US				xxiv, 325								Expressive arts interventions for school counselors		978-0-8261-2997-0 (Paperback); 978-0-8261-2998-7 (Digital (undefined format))													2016-11102-000			expressive arts interventions, school counselors, school counseling, special needs *Art Therapy *School Based Intervention *School Counseling *School Counselors Special Needs Educational/Vocational Counseling & Student Services [3580] Human	Expressive arts therapies are a rich resource for use with children and adolescents, who are often unresponsive to traditional talk therapy, and highly useful to school counselors who must overcome cultural, language, and ability barriers that are increasingly present in diverse and multicultural school settings. This is the first book written specifically for school counselors about using creati…			https://ovidsp.ovid.com/ovidweb.cgi?T=JS&CSC=Y&NEWS=N&PAGE=fulltext&D=psyc12&AN=2016-11102-000		Degges-White, Suzanne: Department of Counseling, Adult and Higher Education, Northern Illinois University, DeKalb, IL, US Colon, Bonnie R.: Counseling and Development Program, Department of Graduate Studies in Education, Purdue University Calumet, Hammond, IN, US
2	Journal Article	D. P. Dibden; J. Green	2005	In vivo cycling of the Escherichia coli transcription factor FNR between active and inactive states			Workshop on Culturally Motivated Virtual Characters, IVA		Citeseer												Cultural frame-switching using accented spoken language by a virtual character
2	Journal Article	D. P. Moynihan	2012	A Theory of Culture-Switching: Leadership and Red-Tape during Hurricane Katrina		Aspects of language, such as accent, play a crucial role in the formation and categorization of one's cultural identity. Recent work on accent emphasizes the role of accent in person perception and social categorization, demonstrating that accent also serves as a meaningful indicator of an ethnic category. In this article, we investigate whether the accent of an interaction partner, as a marker f…	Journal of Language and Social Psychology			34		3	231-250					Jun	Empirical Study; Quantitative Study		The subtlety of sound: Accent as a marker for culture		0261-927X 1552-6526	https://dx.doi.org/10.1177/0261927X14551095												2015-21860-001			accent, culture, frame-switching, biculturalism *Group Dynamics *Ingroup Outgroup *Social Identity *Sociocultural Factors Cognition Language Social Psychology [3000] Human Male Female Adulthood (18 yrs & older) us	Aspects of language, such as accent, play a crucial role in the formation and categorization of one's cultural identity. Recent work on accent emphasizes the role of accent in person perception and social categorization, demonstrating that accent also serves as a meaningful indicator of an ethnic category. In this article, we investigate whether the accent of an interaction partner, as a marker f…			https://ovidsp.ovid.com/ovidweb.cgi?T=JS&CSC=Y&NEWS=N&PAGE=fulltext&D=psyc12&AN=2015-21860-001		Dehghani, Morteza: mdehghan@usc.edu Dehghani, Morteza: Department of Psychology, University of Southern California, Los Angeles, CA, US, 90089, mdehghan@usc.edu Dehghani, Morteza: Brain and Creativity Institute (BCI), University of Southern California, Los Angeles, CA, US Khooshabeh, Peter: University of Southern California, Los Angeles, CA, US Nazarian, Angela: University of Southern California,…
4	Book Section	D. Popova	2016	WATCH WHAT YUH SAYIN' The Power of Language		Conjugated linoleic acid (CLA) is a naturally occurring dietary trans fatty acid found in food from ruminant sources. One specific CLA isomer, 10E, 12Z-CLA, has been associated with health benefits, such as reduced adiposity, while simultaneously promoting deleterious effects, such as systemic inflammation, insulin resistance, and dyslipidemia. The precise mechanisms by which 10E, 12Z-CLA exerts …	Journal of Lipid Research			54		11	2964-2978					Nov	Article		10E, 12Z-conjugated linoleic acid impairs adipocyte triglyceride storage by enhancing fatty acid oxidation, lipolysis, and mitochondrial reactive oxygen species	J. Lipid Res.	0022-2275	10.1194/jlr.M035188												WOS:000330534400004			carnitine palmitoyl transferase I lipid metabolism glucose uptake inflammation etomoxir ACTIVATED PROTEIN-KINASE ADIPOSE-TISSUE INSULIN-RESISTANCE LIPID-METABOLISM BODY-FAT DIABETES-MELLITUS UNCOUPLING PROTEIN-2 3T3-L1 PREADIPOCYTES POSTMENOPAUSAL WOMEN CYTOKINE PRODUCTION	Conjugated linoleic acid (CLA) is a naturally occurring dietary trans fatty acid found in food from ruminant sources. One specific CLA isomer, 10E, 12Z-CLA, has been associated with health benefits, such as reduced adiposity, while simultaneously promoting deleterious effects, such as systemic inflammation, insulin resistance, and dyslipidemia. The precise mechanisms by which 10E, 12Z-CLA exerts …	National Institutes of Health [T32 HL-007312, P30 DK-035816, R01 HL-094352, P01 HL-092969, K01 AT-007177-01A1]; National Center for Complementary & Integrative Health [K01AT007177] Funding Source: NIH RePORTER; NATIONAL HEART, LUNG, AND BLOOD INSTITUTE [P01HL092969, T32HL007312, R01HL094352] Funding Source: NIH RePORTER; NATIONAL INSTITUTE OF DIABETES AND DIGESTIVE AND KIDNEY DISEASES [P30DK03581…				[den Hartigh, Laura J.] Univ Washington, Diabet Obes Ctr Excellence, Seattle, WA 98109 USA. Univ Washington, Dept Med, Div Metab Endocrinol & Nutr, Seattle, WA 98109 USA. den Hartigh, LJ (corresponding author), Univ Washington, Diabet Obes Ctr Excellence, Seattle, WA 98109 USA. lauradh@u.washington.edu
2	Journal Article	D. Savvas; C. Olympios; H. C. Passam	2009	Management of Nutrition and Irrigation in Soil-grown and Soilless Cultivations in Mild-winter Climates: Problems, Constraints and Trends in the Mediterranean Region		In this paper, we investigate the effect that parents' language use (English, Spanish-English or Spanish) had on self-perceived proficiency, frequency of use, language anxiety, code-switching and cultural orientation of 206 Spanish-English bilinguals and multilinguals who were students in Texas where there is a strong presence of Spanish, the minority language. Our results showed that languages t…	Multicultural Education Review			12		2	117-135					Apr	Article		How childhood languages shape future language use and cultural orientation	Multicult. Educ. Rev.	2005-615X	10.1080/2005615X.2020.1762306												WOS:000546048500001			Proficiency frequency of use language anxiety code-switching cultural orientation	In this paper, we investigate the effect that parents' language use (English, Spanish-English or Spanish) had on self-perceived proficiency, frequency of use, language anxiety, code-switching and cultural orientation of 206 Spanish-English bilinguals and multilinguals who were students in Texas where there is a strong presence of Spanish, the minority language. Our results showed that languages t…	2				[Dewaele, Jean-Marc] Birkbeck Univ London, Dept Appl Linguist & Commun, 26 Russell Sq, London WC1B 5DT, England. [Heredia, Roberto; Cieslicka, Anna] Texas A&M Int Univ, Dept Psychol & Commun, Laredo, TX USA. Dewaele, JM (corresponding author), Birkbeck Univ London, Dept Appl Linguist & Commun, 26 Russell Sq, London WC1B 5DT, England. j.dewaele@bbk.ac.uk
2	Journal Article	D. Sun; X. Zhou; C. Liu; J. Zhu; Y. Ru; W. Liu; J. Liu	2021	Fnr Negatively Regulates Prodigiosin Synthesis in Serratia sp. ATCC 39006 During Aerobic Fermentation		We developed biocatalysts carrying naphthalene dioxygenase and dihydrodiol dehydrogenase genes cloned from plasmid pN3 of Pseudomonas fluorescens N3 involved in naphthalene degradation, as an alternative approach to the production of hydroxylated compounds by chemical synthesis. Naphthalene dioxygenase is responsible for hydroxylation of the hydrocarbon into the corresponding 1,2-dihydro-1,2dihyd…	Research in Microbiology 151(5) (pp 383-391), 2000 Date of Publication: June 2000			151		5	383-391								Development of biocatalysts carrying naphthalene dioxygenase and dihydrodiol dehydrogenase genes inducible in aerobic and anaerobic conditions		0923-2508	https://dx.doi.org/10.1016/S0923-2508%2800%2900161-3															*aerobic metabolism *anaerobic metabolism article biotransformation catalysis chemical reaction degradation nonhuman oxidation priority journal promoter region Pseudomonas fluorescens synthesis *dihydrodiol dehydrogenase hydrocarbon *naphthalene derivative *oxygenase salicylic acid	We developed biocatalysts carrying naphthalene dioxygenase and dihydrodiol dehydrogenase genes cloned from plasmid pN3 of Pseudomonas fluorescens N3 involved in naphthalene degradation, as an alternative approach to the production of hydroxylated compounds by chemical synthesis. Naphthalene dioxygenase is responsible for hydroxylation of the hydrocarbon into the corresponding 1,2-dihydro-1,2dihyd…			https://ovidsp.ovid.com/ovidweb.cgi?T=JS&CSC=Y&NEWS=N&PAGE=fulltext&D=emed7&AN=30435554		Bestetti G.; Giuseppina.Bestetti@unimib.it (Di Gennaro, Galli, Bestetti) Dept. Genet. Biol. of Microorganisms, University of Milan, 20133, Milan, Italy (Orsini, Pelizzoni, Sello) Dept. of Organ. and Indust. Chem., University of Milan, 20133, Milan, Italy (Bestetti) Department of Environmental Sciences, Univ. Milan-Bicocca, Piazza Della S., Milan, Italy
1	Journal Article	D. Worthington		The multilingual minister: languages and code-switching in the life-writing of Scottish Highland scholar and traveller, Rev. James Fraser (1634-1709)		In the present study, biomass development and changes in community composition of phototrophic biofilms grown under different controlled ambient conditions (light, temperature and flow) were examined. Source communities were taken from a wastewater treatment plant and used to inoculate growth surfaces in a semi-continuous-flow microcosm. We recorded biofilm growth curves in cultures over a period…	European Journal of Phycology			49		3	384-394						Article		Diversity and biomass accumulation in cultured phototrophic biofilms	Eur. J. Phycol.	0967-0262	10.1080/09670262.2014.948075												WOS:000359268400003			diversity flow light microcosm multistability phototrophic biofilms temperature variability WASTE-WATER TREATMENT CAPSULAR POLYSACCHARIDES PHOSPHORUS REMOVAL NUTRIENT REMOVAL FRESH-WATER PHOTOSYNTHESIS SUCCESSION BIOVOLUME DYNAMICS FLOW	In the present study, biomass development and changes in community composition of phototrophic biofilms grown under different controlled ambient conditions (light, temperature and flow) were examined. Source communities were taken from a wastewater treatment plant and used to inoculate growth surfaces in a semi-continuous-flow microcosm. We recorded biofilm growth curves in cultures over a period…	EU [QLK3-CT2002-01938]; Fundacao para a Ciencia e a Tecnologia, Portugal [PTDC/BIA-MIC/72512/2006, PEst-OE/EQB/LA0004/2011]; program Ciencia - Programa Operacional Potencial Humano (Quadro de Referencia Estrategica Nacional) 9				[Di Pippo, Francesca] CNR, CNR IRSA, Water Res Inst, Area Ric Roma 1,Monterotondo Stn, I-00015 Rome, Italy. [Di Pippo, Francesca] CNR, Inst Coastal Marine Environm, CNR IAMC, I-09072 Oristano, Italy. [Ellwood, Neil Thomas William] Univ Rome Roma Tre, Dept Geol Sci, I-00149 Rome, Italy. [Guzzon, Antonella; Congestri, Roberta] Univ Roma Tor Vergata, Dept Biol, LBA, I-00133 Rome, Italy. [Bohn, Andre…
2	Journal Article	D. Xie; F. Hui; R. Meyers; G. Homandberg	1994	Cartilage chondrolysis by fibronectin fragments is associated with release of several proteinases: Stromelysin plays a major role in chondrolysis		FNR proteins are transcription regulators that sense changes in oxygen availability via assembly-disassembly of [4Fe-4S] clusters. The Escherichia coli FNR protein is present in bacteria grown under aerobic and anaerobic conditions. Under aerobic conditions, FNR is isolated as an inactive monomeric apoprotein, whereas under anaerobic conditions, FNR is present as an active dimeric holoprotein con…	Microbiology 151(12) (pp 4063-4070), 2005 Date of Publication: December 2005			151		12	4063-4070								In vivo cycling of the Escherichia coli transcription factor FNR between active and inactive states		1350-0872	https://dx.doi.org/10.1099/mic.0.28253-0															aerobic capacity anaerobic capacity article bacterial growth bacterium culture controlled study *Escherichia coli genetic transcription immunoblotting in vivo study nonhuman plasmid priority journal promoter region protein assembly protein degradation protein expression protein isolation protein synthesis temperature sensitivity apoprotein/ec [Endogenous Compound] *bacterial protein/ec [Endogenou…	FNR proteins are transcription regulators that sense changes in oxygen availability via assembly-disassembly of [4Fe-4S] clusters. The Escherichia coli FNR protein is present in bacteria grown under aerobic and anaerobic conditions. Under aerobic conditions, FNR is isolated as an inactive monomeric apoprotein, whereas under anaerobic conditions, FNR is present as an active dimeric holoprotein con…			https://ovidsp.ovid.com/ovidweb.cgi?T=JS&CSC=Y&NEWS=N&PAGE=fulltext&D=emed9&AN=41829986		P. Green J.; jeff.green@sheffield.ac.uk (Dibden, Green) Krebs Institute for Biomolecular Research, Department of Molecular Biology and Biotechnology, University of Sheffield, Sheffield S10 2TN, United Kingdom
2	Journal Article	D. Zilberstein; A. Gepstein	1993	Regulation of L-proline transport in Leishmania donovani by extracellular pH		FNR proteins are transcription regulators that sense changes in oxygen availability via assembly-disassembly of [4Fe-4S] clusters. The Escherichia coli FNR protein is present in bacteria grown under aerobic and anaerobic conditions. Under aerobic conditions, FNR is isolated as an inactive monomeric apoprotein, whereas under anaerobic conditions, FNR is present as an active dimeric holoprotein con…	Microbiology 151(Pt 12):4063-4070, 2005 Dec			151		Pt 12	4063-4070						2005-12-13 09:00:00		In vivo cycling of the Escherichia coli transcription factor FNR between active and inactive states		1350-0872	https://dx.doi.org/10.1099/mic.0.28253-0															Aerobiosis Anaerobiosis Biosensing Techniques *Escherichia coli/me [Metabolism] Escherichia coli Proteins/ch [Chemistry] Escherichia coli Proteins/ge [Genetics] *Escherichia coli Proteins/me [Metabolism] Iron-Sulfur Proteins/ch [Chemistry] Iron-Sulfur Proteins/ge [Genetics] *Iron-Sulfur Proteins/me [Metabolism] *Oxygen/me [Metabolism] Transcription Factors/ch [Chemistry] Transcription Factors/ge …	FNR proteins are transcription regulators that sense changes in oxygen availability via assembly-disassembly of [4Fe-4S] clusters. The Escherichia coli FNR protein is present in bacteria grown under aerobic and anaerobic conditions. Under aerobic conditions, FNR is isolated as an inactive monomeric apoprotein, whereas under anaerobic conditions, FNR is present as an active dimeric holoprotein con…			https://ovidsp.ovid.com/ovidweb.cgi?T=JS&CSC=Y&NEWS=N&PAGE=fulltext&D=med6&AN=16339951		Dibden, David P. Krebs Institute for Biomolecular Research, Department of Molecular Biology and Biotechnology, University of Sheffield, Western Bank, Sheffield S10 2TN, UK. Green, Jeffrey. Krebs Institute for Biomolecular Research, Department of Molecular Biology and Biotechnology, University of Sheffield, Western Bank, Sheffield S10 2TN, UK.
2	Book Section	Dan Isaac Slobin; Julie Gerhardt; Amy Kyratzis; Jiansheng Guo	1996	Social interaction, social context, and language: Essays in honor of Susan Ervin-Tripp		End of life care is a daily reality in the ICU. Despite this, providing timely and appropriate palliation is not without difficulty. The often rapid deterioration of critically ill patients, the cultural switch from supportive to comfort care, and most recently the criticism of structured end of life care pathways1 can mean that a 'good death' on the ICU is difficult to achieve consistently. Foll…	Journal of the Intensive Care Society Conference: Intensive Care Society State-of-the-Art Meeting, ICSSOA 2016 London United Kingdom 17(4 Supplement 1) (pp 148-149), 2016 Date of Publication: November 2016			17		4 Supplement 1	148-149								End of life care in the ICU - An audit of practice and results of a quality improvement program		1751-1437	https://dx.doi.org/10.1177/1751143717708966															clinical article communication disorder contingency table decision making doctor patient relation documentation dying family study female general practitioner human patient care prescription *terminal care *total quality management unhappiness	End of life care is a daily reality in the ICU. Despite this, providing timely and appropriate palliation is not without difficulty. The often rapid deterioration of critically ill patients, the cultural switch from supportive to comfort care, and most recently the criticism of structured end of life care pathways1 can mean that a 'good death' on the ICU is difficult to achieve consistently. Foll…			https://ovidsp.ovid.com/ovidweb.cgi?T=JS&CSC=Y&NEWS=N&PAGE=fulltext&D=emed17&AN=617401237		(Docking, Fairhurst, McCarthy) NHS Greater Glasgow and Clyde, United Kingdom
4	Journal Article	David Luna; Torsten Ringberg; Laura A. Peracchio	2008	One individual, two identities: Frame switching among biculturals		Background: Metagenomics approaches provide access to environmental genetic diversity for biotechnology applications, enabling the discovery of new enzymes and pathways for numerous catalytic processes. Discovery of new glycoside hydrolases with improved biocatalytic properties for the efficient conversion of lignocellulosic material to biofuels is a critical challenge in the development of econo…	BMC Biotechnology 12 (no pagination), 2012 Article Number: 38 Date of Publication: 03 Jul 2012			12			no pagination								Glycoside Hydrolases from a targeted Compost Metagenome, activity-screening and functional characterization		1472-6750 (electronic)	https://dx.doi.org/10.1186/1472-6750-12-38															article biomass community health nursing in vivo culture *metagenome metagenomics nonhuman open reading frame pH protein engineering sequence homology thermostability *glycosidase	Background: Metagenomics approaches provide access to environmental genetic diversity for biotechnology applications, enabling the discovery of new enzymes and pathways for numerous catalytic processes. Discovery of new glycoside hydrolases with improved biocatalytic properties for the efficient conversion of lignocellulosic material to biofuels is a critical challenge in the development of econo…			http://www.biomedcentral.com/1472-6750/12/38 https://ovidsp.ovid.com/ovidweb.cgi?T=JS&CSC=Y&NEWS=N&PAGE=fulltext&D=emed13&AN=52097471		J. C. A. D. Z. Hazen T.C.; Tchazen@lbl.gov Dougherty M.J.; mjdougherty@lbl.gov Simmons B.A.; basimmo@sandia.gov D'haeseleer P.; patrikd@gmail.com Hadi M.Z.; mzhadi@sandia.gov Adams P.D.; pdadams@lbl.gov (Dougherty, D'haeseleer, Hazen, Simmons, Adams, Hadi) The Joint BioEnergy Institute, Emeryville, United States (Dougherty, Simmons, Hadi) Sandia National Laboratories, Livermore, United States (D'…
2	Journal Article	E. A. Blagorodova; A. Y. Braerskaya	2021	Photography as a Means of Building Personal Identity in the Space of Social Networks		Recent years have seen numerous sociological disagreements devolve into heated debates, with scholars openly accusing their peers of being both empirically wrong and morally misguided. While social scientists routinely reflect on the ethical implications of certain research assumptions and data collection methods, the sociology of knowledge production has said little about how moral debates over …	Theory and Society			48		2	325-350					Apr	Article		Good on paper: sociological critique, pragmatism, and secularization theory	Theory Soc.	0304-2421	10.1007/s11186-019-09341-9												WOS:000463639000006			Knowledge production Morality Pragmatic sociology Religion Secularization Valuation DUAL-PROCESS MODEL RELIGION STATE WORK CONSEQUENCES EMPLOYMENT STRATEGIES CHURCHES POLITICS CULTURE	Recent years have seen numerous sociological disagreements devolve into heated debates, with scholars openly accusing their peers of being both empirically wrong and morally misguided. While social scientists routinely reflect on the ethical implications of certain research assumptions and data collection methods, the sociology of knowledge production has said little about how moral debates over …	5				[Dromi, Shai M.] Harvard Univ, Dept Sociol, William James Hall,33 Kirkland St, Cambridge, MA 02138 USA. [Stabler, Samuel D.] Hunter Coll, Dept Sociol, 695 Pk Ave, New York, NY 10065 USA. Dromi, SM (corresponding author), Harvard Univ, Dept Sociol, William James Hall,33 Kirkland St, Cambridge, MA 02138 USA. shai.dromi@g.harvard.edu
1	Book Section	E. Assenza	2016	The Asymmetric Multi-language Model: A Cognitive-Pragmatic Pattern to Explain Code-Switching by Unbalanced Multilinguals		Random insertional mutagenesis was conducted with the hemibiotrophic fungus Colletotrichum lindemuthianum, causal agent of common bean anthracnose. Nine mutants that were altered in their infection process on the host plant were generated. One of these, H433 is a nonpathogenic mutant able to induce necrotic spots on infected leaves rapidly. These spots are similar to those observed during the hyp…	Plant Cell 12(9) (pp 1579-1589), 2000 Date of Publication: 2000			12		9	1579-1589								A GAL4-like protein is involved in the switch between biotrophic and necrotrophic phases of the infection process of Colletotrichum lindemuthianum on common bean		1040-4651	https://dx.doi.org/10.1105/tpc.12.9.1579																Random insertional mutagenesis was conducted with the hemibiotrophic fungus Colletotrichum lindemuthianum, causal agent of common bean anthracnose. Nine mutants that were altered in their infection process on the host plant were generated. One of these, H433 is a nonpathogenic mutant able to induce necrotic spots on infected leaves rapidly. These spots are similar to those observed during the hyp…			https://ovidsp.ovid.com/ovidweb.cgi?T=JS&CSC=Y&NEWS=N&PAGE=fulltext&D=emed7&AN=30787330		-l. A. (Dufresne, Perfect, Pellier, Bailey, Langin) Lab. de Phytopathologie Moleculaire, Centre de Recherche sur les Plantes, Universite Paris-Sud, 91405 Orsay Cedex, France
2	Journal Article	E. Barichievich; R. Calza	1990	Supernatant protein and cellulase activities of the anaerobic ruminal fungus Neocallimastix frontalis EB188		Random insertional mutagenesis was conducted with the hemibiotrophic fungus Colletotrichum lindemuthianum, causal agent of common bean anthracnose. Nine mutants that were altered in their infection process on the host plant were generated. One of these, H433 is a nonpathogenic mutant able to induce necrotic spots on infected leaves rapidly. These spots are similar to those observed during the hyp…	Plant Cell 12(9):1579-90, 2000 Sep			12		9	1579-90						2000-09-28 11:00:00		A GAL4-like protein is involved in the switch between biotrophic and necrotrophic phases of the infection process of Colletotrichum lindemuthianum on common bean		1040-4651																Amino Acid Sequence Base Sequence *Colletotrichum/ge [Genetics] Colletotrichum/py [Pathogenicity] DNA, Fungal/ch [Chemistry] DNA, Fungal/ge [Genetics] DNA-Binding Proteins *Fabaceae/mi [Microbiology] *Fungal Proteins/ge [Genetics] Genes, Fungal/ge [Genetics] Genetic Complementation Test Molecular Sequence Data Mutagenesis, Insertional Mutation Phenotype *Plant Diseases/mi [Microbiology] Plant Lea…	Random insertional mutagenesis was conducted with the hemibiotrophic fungus Colletotrichum lindemuthianum, causal agent of common bean anthracnose. Nine mutants that were altered in their infection process on the host plant were generated. One of these, H433 is a nonpathogenic mutant able to induce necrotic spots on infected leaves rapidly. These spots are similar to those observed during the hyp…	GENBANK		https://ovidsp.ovid.com/ovidweb.cgi?T=JS&CSC=Y&NEWS=N&PAGE=fulltext&D=med4&AN=11006333		Dufresne, M. Laboratoire de Phytopathologie Moleculaire, Centre de Recherche sur les Plantes, Universite Paris-Sud, 91405 Orsay Cedex, France. marie.dufresne@bbsrc.ac.uk
2	Journal Article	E. D. Eppler; A. Luescher; M. Deuchar	2017	Evaluating the predictions of three syntactic frameworks for mixed determiner-noun constructions			Writing across Cultures	Logan	Utah State Univ Press				202-211								Cultural Meshing or Switching in Poly- or Intercultural Writing Classes		978-1-60732-873-5; 978-1-60732-874-2													WOS:000514567000012					Article; Book Chapter UTAH STATE UNIV, LOGAN, UTAH 84322 USA
2	Journal Article	E. Gursoy; E. N. Ozcan	2021	Using six thinking hats to raise intercultural awareness: A pre-experimental study		We have successfully developed a new directed evolution method for generating integral protein fusions comprising of one domain inserted within another. Creating two connections between the insert and accepting parent domain can result in the inter-dependence of the separate protein activities, thus providing a general strategy for constructing molecular switches. Using an engineered transposon t…	Nucleic Acids Research 36(13) (no pagination), 2008 Article Number: e78 Date of Publication: August 2008			36		13	no pagination								Linking the functions of unrelated proteins using a novel directed evolution domain insertion method		0305-1048	https://dx.doi.org/10.1093/nar/gkn363															alpha helix antibiotic resistance article *bacterial genetics bacterial growth chimera controlled study culture medium *directed molecular evolution enzyme activity Escherichia coli gene cassette gene deletion gene insertion genetic variability nonhuman nucleotide sequence open reading frame phenotype priority journal protein domain protein function transposon ampicillin *beta lactamase TEM 1/ec …	We have successfully developed a new directed evolution method for generating integral protein fusions comprising of one domain inserted within another. Creating two connections between the insert and accepting parent domain can result in the inter-dependence of the separate protein activities, thus providing a general strategy for constructing molecular switches. Using an engineered transposon t…			https://ovidsp.ovid.com/ovidweb.cgi?T=JS&CSC=Y&NEWS=N&PAGE=fulltext&D=emed10&AN=352088549		R. K. D. Jones D.D.; jonesdd@cf.ac.uk (Edwards, Busse, Jones) School of Biosciences, Cardiff University, Cardiff, United Kingdom (Edwards, Allemann) School of Chemistry, Cardiff University, Cardiff, United Kingdom
1	Journal Article	E. J. Blown; T. G. K. Bryce	2017	Switching Between Everyday and Scientific Language		The endophytic diazotroph Azoarcus sp, strain BH72 is capable of infecting rice roots and of expressing the nitrogenase(nif) genes there. In order to study the genetic background for nitrogen fixation in strain BH72, the structural genes of nitrogenase (nifHDK) were cloned and sequenced. The sequence analysis revealed an unusual gene organization: downstream of nifHDK a ferredoxin gene (fdxN; 59%…	Journal of Bacteriology			183		12	3752-3760					Jun	Article		Role of a ferredoxin gene cotranscribed with the nifHDK operon in N-2 fixation and nitrogenase switch-off" of Azoarcus sp strain BH72"	J. Bacteriol.	0021-9193	10.1128/JB.183.12.3752-3760.2001												WOS:000168990400025			REVERSIBLE ADP-RIBOSYLATION RHODOBACTER-CAPSULATUS KLEBSIELLA-PNEUMONIAE ESCHERICHIA-COLI MESSENGER-RNA RHODOSPIRILLUM-RUBRUM AZOSPIRILLUM-BRASILENSE AZOTOBACTER-VINELANDII STRUCTURAL GENE KALLAR GRASS	The endophytic diazotroph Azoarcus sp, strain BH72 is capable of infecting rice roots and of expressing the nitrogenase(nif) genes there. In order to study the genetic background for nitrogen fixation in strain BH72, the structural genes of nitrogenase (nifHDK) were cloned and sequenced. The sequence analysis revealed an unusual gene organization: downstream of nifHDK a ferredoxin gene (fdxN; 59%…	30 11371540				Univ Bremen, Fac Biol & Chem, Lab Gen Microbiol, D-28334 Bremen, Germany. Max Planck Inst Terr Microbiol, Symbiosis Res Grp, D-35043 Marburg, Germany. Reinhold-Hurek, B (corresponding author), Univ Bremen, Fac Biol & Chem, Lab Gen Microbiol, POB 33 04 40, D-28334 Bremen, Germany.
2	Journal Article	E. K. Main; T. Slagle	2000	Prevention of early-onset invasive neonatal group B streptococcal disease in a private hospital setting: The superiority of culture-based protocols		The endophytic diazotroph Azoarcus sp. strain BH72 is capable of infecting rice roots and of expressing the nitrogenase (nif) genes there. In order to study the genetic background for nitrogen fixation in strain BH72, the structural genes of nitrogenase (nifHDK) were cloned and sequenced. The sequence analysis revealed an unusual gene organization: downstream of nifHDK, a ferredoxin gene (fdxN; 5…	Journal of Bacteriology 183(12):3752-60, 2001 Jun			183		12	3752-60						2001-05-24 10:00:00		Role of a ferredoxin gene cotranscribed with the nifHDK operon in N(2) fixation and nitrogenase switch-off" of Azoarcus sp. strain BH72"		0021-9193																*Azoarcus/ge [Genetics] Azoarcus/me [Metabolism] Azoarcus/ph [Physiology] Base Sequence Blotting, Northern Ferredoxins/ge [Genetics] Ferredoxins/me [Metabolism] *Genes, Bacterial Molecular Sequence Data *Nitrogen Fixation/ge [Genetics] Nitrogenase/ai [Antagonists & Inhibitors] Nitrogenase/ge [Genetics] *Nitrogenase/me [Metabolism] Operon Promoter Regions, Genetic RNA, Messenger/an [Analysis] Sequ…	The endophytic diazotroph Azoarcus sp. strain BH72 is capable of infecting rice roots and of expressing the nitrogenase (nif) genes there. In order to study the genetic background for nitrogen fixation in strain BH72, the structural genes of nitrogenase (nifHDK) were cloned and sequenced. The sequence analysis revealed an unusual gene organization: downstream of nifHDK, a ferredoxin gene (fdxN; 5…			https://ovidsp.ovid.com/ovidweb.cgi?T=JS&CSC=Y&NEWS=N&PAGE=fulltext&D=med4&AN=11371540		Egener, T. Symbiosis Research Group, Max Planck Institute for Terrestrial Microbiology, D-35043 Marburg, Germany.
2	Journal Article	E. L. Mettert; P. J. Kiley	2005	ClpXP-dependent proteolysis of FNR upon loss of its O-2-sensing [4Fe-4S] cluster		Purpose - The purpose of this paper is to develop a cross-cultural scale of customers' perceived switching costs (PSCs). Customers' PSCs function as a powerful defensive marketing tool that restrains customers from switching. Design/methodology/approach - Four sets of survey data were collected in the UK, Egypt, Germany, and China. An overall response rate of 86 percent was achieved across the fo…	International Marketing Review			31		4	413-437						Article		Cross-cultural validation of switching costs: a four-country assessment	Int. Market. Rev.	0265-1335	10.1108/IMR-08-2011-0219												WOS:000341881600004			International marketing Measurement invariance Switching costs CUSTOMER RETENTION MEASUREMENT INVARIANCE SCALE DEVELOPMENT NATIONAL RESEARCH SERVICE LOYALTY CONSUMER SATISFACTION TRUST ANTECEDENTS COMMITMENT	Purpose - The purpose of this paper is to develop a cross-cultural scale of customers' perceived switching costs (PSCs). Customers' PSCs function as a powerful defensive marketing tool that restrains customers from switching. Design/methodology/approach - Four sets of survey data were collected in the UK, Egypt, Germany, and China. An overall response rate of 86 percent was achieved across the fo…	11				Univ Edinburgh, Sch Business, Edinburgh, Midlothian, Scotland. El-Manstrly, DA (corresponding author), Univ Edinburgh, Sch Business, Edinburgh, Midlothian, Scotland. Dahlia.El-manstrly@ed.ac.uk
2	Journal Article	E. L. Mettert; P. J. Kiley	2005	ClpXP-dependent proteolysis of FNR upon loss of its O2-sensing		In this paper we study the cluster formation and evolution in spin crossover systems during the thermal transition in the frame of a mechano-elastic model applied to open boundary hexagonal lattices. The switching processes between the high-spin (HS) and low-spin (LS) state are studied by a method combining a Monte Carlo standard procedure on the spin state and the lattice relaxation. In the pres…	Epl			91		2						Jul	Article		Cluster evolution in spin crossover systems observed in the frame of a mechano-elastic model	Epl	0295-5075	10.1209/0295-5075/91/27003												WOS:000282189500016			COMPLEX RELAXATION TRANSITIONS 2D	In this paper we study the cluster formation and evolution in spin crossover systems during the thermal transition in the frame of a mechano-elastic model applied to open boundary hexagonal lattices. The switching processes between the high-spin (HS) and low-spin (LS) state are studied by a method combining a Monte Carlo standard procedure on the spin state and the lattice relaxation. In the pres…	Romanian CNCSIS UEFISCSU [PNII-Idei 9/2010]; MEXT [17071011, 20550133]; Swiss National Science Foundation [200020-125175] 56 27003				[Enachescu, C.; Stancu, A.; Stoleriu, L.] Alexandru Ioan Cuza Univ, Dept Phys, Iasi 700506, Romania. [Nishino, M.] Natl Inst Mat Sci, Computat Mat Sci Ctr, Tsukuba, Ibaraki, Japan. [Nishino, M.; Miyashita, S.] JST, CREST, Kawaguchi, Saitama 3320012, Japan. [Nishino, M.] Univ Tokyo, Inst Solid State Phys, Chiba, Japan. [Miyashita, S.] Univ Tokyo, Grad Sch Sci, Dept Phys, Bunkyo Ku, Tokyo 113, Japa…
2	Journal Article	E. L. Rees	1983	Bodies Adjust When Switching Tongues + Cultural-Differences in Speaking English		This paper presents a comparative evaluation of three linguistic frameworks, the Minimalist Programme (MP), Word Grammar (WG) and the Matrix Language Frame Model (MLF), regarding their predictions of possible combinations in a corpus of 187 German-English code-switched (CS) determiner-noun constructions. The comparison revealed a significant difference in the accuracy of the predictions between t…	Corpus Linguistics and Linguistic Theory			13		1	27-63					May	Article		Evaluating the predictions of three syntactic frameworks for mixed determiner-noun constructions	Corpus Linguist. Linguist. Theo.	1613-7027	10.1515/cllt-2015-0006												WOS:000399544500004			Minimalist Programme Word Grammar Matrix Language Frame Model DP/NP code-switching SPANISH-ENGLISH MODEL	This paper presents a comparative evaluation of three linguistic frameworks, the Minimalist Programme (MP), Word Grammar (WG) and the Matrix Language Frame Model (MLF), regarding their predictions of possible combinations in a corpus of 187 German-English code-switched (CS) determiner-noun constructions. The comparison revealed a significant difference in the accuracy of the predictions between t…	Arts and Humanities Research Council (AHRC); Economic and Social Research Council (ESRC); Higher Education Funding Council for Wales; Welsh Assembly Government 5				[Eppler, Eva Duran] Univ Roehampton, Media Language & Culture London, London, England. [Luescher, Adrian; Deuchar, Margaret] Bangor Univ, Ctr Res Bilingualism Theory & Practice, Bangor, Gwynedd, Wales. [Deuchar, Margaret] Univ Cambridge, Dept Theoret & Appl Linguist, Cambridge, England. Eppler, ED (corresponding author), Univ Roehampton, Media Language & Culture London, London, England. e.eppler@…
2	Journal Article	E. M. Barichievich; R. E. Calza	1990	Supernatant protein and cellulase activities of the anaerobic ruminal fungus Neocallimastix frontalis EB188		Prior research has documented cross-cultural differences in Western and East Asian societies as reflected in their language use patterns. Research also shows that people with bilingual and bicultural competency can flexibly change their language use patterns in response to different cultural contexts (Canagarajah, 2013). In this paper, we studied compliment response patterns of the same Chinese-E…	Discourse Context & Media			26			13-20					Dec	Article		Chinese-English bilinguals' online compliment response patterns in American (Facebook) and Chinese (Renren) social networking sites	Discourse Context Media	2211-6958	10.1016/j.dcm.2018.04.006												WOS:000452579800003			Compliment response Facebook Renren Chinese-English bilinguals Bicultural Social networking sites CULTURAL-DIFFERENCES BEHAVIOR POLITENESS ACCULTURATION INDIVIDUALISM GLOBALIZATION	Prior research has documented cross-cultural differences in Western and East Asian societies as reflected in their language use patterns. Research also shows that people with bilingual and bicultural competency can flexibly change their language use patterns in response to different cultural contexts (Canagarajah, 2013). In this paper, we studied compliment response patterns of the same Chinese-E…	6				[Eslami, Zohreh R.; Yang, Xinyuan] Texas A&M Univ, College Stn, TX USA. [Eslami, Zohreh R.] Texas A&M Univ Qatar, Doha, Qatar. [Eslami, Zohreh R.] 4232 TAMU, College Stn, TX 77843 USA. Eslami, ZR (corresponding author), 4232 TAMU, College Stn, TX 77843 USA. zeslami@tamu.edu; yangxy@tamu.edu
2	Journal Article	E. Maronde; M. Pfeffer; J. Olcese; C. A. Molina; F. Schlotter; F. Dehghani; H. W. Korf; J. H. Stehle	1999	Transcription factors in neuroendocrine regulation: rhythmic changes in pCREB and ICER levels frame melatonin synthesis		Background: Syngas fermentation, the bioconversion of CO, CO2, and H-2 to biofuels and chemicals, has undergone considerable optimization for industrial applications. Even more, full-scale plants for ethanol production from syngas fermentation by pure cultures are being built worldwide. The composition of syngas depends on the feedstock gasified and the gasification conditions. However, it remain…	Biotechnology for Biofuels			10								Sep	Article		The effects of CO2 and H-2 on CO metabolism by pure and mixed microbial cultures	Biotechnol. Biofuels	1754-6834	10.1186/s13068-017-0910-1												WOS:000410852800001			Carbon monoxide Syngas CO-enriched mixed culture Acetobacterium Bioethanol Pleomorphomonas Geosporobacter CARBON-MONOXIDE CONVERSION CLOSTRIDIUM-CARBOXIDIVORANS P7 SYNTHESIS-GAS SYNGAS FERMENTATION ETHANOL-PRODUCTION BUTYRIBACTERIUM-METHYLOTROPHICUM BIOLOGICAL CONVERSION COMMODITY CHEMICALS ANAEROBIC BACTERIUM EUBACTERIUM-LIMOSUM	Background: Syngas fermentation, the bioconversion of CO, CO2, and H-2 to biofuels and chemicals, has undergone considerable optimization for industrial applications. Even more, full-scale plants for ethanol production from syngas fermentation by pure cultures are being built worldwide. The composition of syngas depends on the feedstock gasified and the gasification conditions. However, it remain…	CAREER [1053939]; National Science Foundation (NSF) [EEC-1449501]; Directorate For Engineering [1449501] Funding Source: National Science Foundation 22 220 28936234				[Esquivel-Elizondo, Sofia; Delgado, Anca G.; Rittmann, Bruce E.; Krajmalnik-Brown, Rosa] Arizona State Univ, Biodesign Swette Ctr Environm Biotechnol, POB 875701, Tempe, AZ 85287 USA. [Esquivel-Elizondo, Sofia; Delgado, Anca G.; Rittmann, Bruce E.; Krajmalnik-Brown, Rosa] Arizona State Univ, Sch Sustainable Engn & Built Environm, Tempe, AZ USA. Krajmalnik-Brown, R (corresponding author), Arizona …
2	Journal Article	E. Medrano; J. Farooqui; R. Boissy; Y. Boissy; B. Akadiri; J. Nordlund	1993	Chronic growth stimulation of human adult melanocytes by inflammatory mediators in vitro: Implications for nevus formation and initial steps in melanocyte oncogenesis		BACKGROUND: Syngas fermentation, the bioconversion of CO, CO<sub>2</sub>, and H<sub>2</sub> to biofuels and chemicals, has undergone considerable optimization for industrial applications. Even more, full-scale plants for ethanol production from syngas fermentation by pure cultures are being built worldwide. The composition of syngas depends on the feedstock gasified and the gasification condition…	Biotechnology for biofuels 10:220, 2017			10			220						2017-09-23 06:00:00		The effects of CO<sub>2</sub> and H<sub>2</sub> on CO metabolism by pure and mixed microbial cultures		1754-6834	https://dx.doi.org/10.1186/s13068-017-0910-1															10 1186/s13068-017-0910-1 [doi] 910 [pii] PMC5603099 [pmc]	BACKGROUND: Syngas fermentation, the bioconversion of CO, CO<sub>2</sub>, and H<sub>2</sub> to biofuels and chemicals, has undergone considerable optimization for industrial applications. Even more, full-scale plants for ethanol production from syngas fermentation by pure cultures are being built worldwide. The composition of syngas depends on the feedstock gasified and the gasification condition…			https://ovidsp.ovid.com/ovidweb.cgi?T=JS&CSC=Y&NEWS=N&PAGE=fulltext&D=pmnm4&AN=28936234		Esquivel-Elizondo, Sofia. Biodesign Swette Center for Environmental Biotechnology, Arizona State University, P.O. Box 875701, Tempe, AZ 85287-5701 USA. Esquivel-Elizondo, Sofia. School of Sustainable Engineering and the Built Environment, Arizona State University, Tempe, AZ USA. Delgado, Anca G. Biodesign Swette Center for Environmental Biotechnology, Arizona State University, P.O. Box 875701, Te…
2	Journal Article	E. Mettert; P. Kiley	2005	ClpXP-dependent proteolysis of FNR upon loss of its O<inf>2</inf>-sensing		Fibroblast growth factor receptors (FGFRs) are receptor tyrosine kinases encoded by four closely related genes. FGFR 1, 2, and 3 have a number of isoforms derived by alternative splicing, alternative initiation and exon switching; however, FGFR4 has been reported to encode a single intact receptor with three extracellular immunoglobulin (Ig)-like domains, a transmembrane domain, and a split intra…	Biochemical & Biophysical Research Communications 287(1):60-5, 2001 Sep 14			287		1	60-5						2001-09-11 10:00:00		A soluble dominant negative fibroblast growth factor receptor 4 isoform in human MCF-7 breast cancer cells		0006-291X																3T3 Cells Animals Breast Neoplasms/ge [Genetics] *Breast Neoplasms/me [Metabolism] Breast Neoplasms/pa [Pathology] Female Fibroblast Growth Factor 1 Fibroblast Growth Factor 2/me [Metabolism] Gene Deletion Humans Introns/ge [Genetics] Mice Molecular Sequence Data Protein Isoforms/ge [Genetics] Protein Isoforms/me [Metabolism] Protein Isoforms/pd [Pharmacology] *RNA Splicing Receptor, Fibroblast G…	Fibroblast growth factor receptors (FGFRs) are receptor tyrosine kinases encoded by four closely related genes. FGFR 1, 2, and 3 have a number of isoforms derived by alternative splicing, alternative initiation and exon switching; however, FGFR4 has been reported to encode a single intact receptor with three extracellular immunoglobulin (Ig)-like domains, a transmembrane domain, and a split intra…	GENBANK		https://ovidsp.ovid.com/ovidweb.cgi?T=JS&CSC=Y&NEWS=N&PAGE=fulltext&D=med4&AN=11549253		Ezzat, S. Department of Medicine, University of Toronto, 600 University Avenue, Toronto, Ontario, Canada M5G-1X5. sezzat@mtsinai.on.ca
2	Journal Article	E. Mugo; F. Egler; C. Clayton	2017	Conversion of procyclic-form Trypanosoma brucei to the bloodstream form by transient expression of RBP10		Dipendra, sitting on a bench in his little shop in the Himalayan country of Nepal, is carving leaves and flowers on a wooden frame. He looks deeply concentrated and absorbed while working. Beautifully carved panels are hanging from the ceiling or leaning against the walls. Outside in the narrow street, children are going to school and the sun shines in the bright winter sky. Some people visit the…	Happiness, healing, enhancement: Your casebook collection for applying positive psychology in therapy	Hoboken, NJ	John Wiley & Sons, Inc ; US				88-99								Development through disability: The unfolding and sharing of psychological resources		978-0-470-29115-3 (Paperback)													2010-02072-008			psychological well-being, motor disabilities, quality of life, positive psychology *Disabilities *Physical Disorders *Positive Psychology *Quality of Life *Well Being Behavioral & Psychological Treatment of Physical Illness [3361] Human Male Female Adulthood (18 yrs & older) Young Adulthood (18-29 yrs) Middle Age (40-64 yrs) Italy, Nepal	Dipendra, sitting on a bench in his little shop in the Himalayan country of Nepal, is carving leaves and flowers on a wooden frame. He looks deeply concentrated and absorbed while working. Beautifully carved panels are hanging from the ceiling or leaning against the walls. Outside in the narrow street, children are going to school and the sun shines in the bright winter sky. Some people visit the…	Burns, George W [Ed xx, 339		https://ovidsp.ovid.com/ovidweb.cgi?T=JS&CSC=Y&NEWS=N&PAGE=fulltext&D=psyc7&AN=2010-02072-008		Fave, Antonella Delle: Faculty of Medicine, University of Milano, Milano, Italy
4	Journal Article	E. Nicoladis; T. Luk; S. Gill	2020	Out-group gestures can lower self-esteem		Objectives: Cultural variability (CV) is introduced as an overlooked dimension of cultural identity development pertaining to emphasizing and de-emphasizing the influence of a single cultural identity (i.e., cultural influence [CI]) on daily interactions and behaviors. The Cultural IDentity Influence Measure (CIDIM) is introduced as a novel measure of CI and CV, and hypothesis-driven validation i…	Cultural Diversity and Ethnic Minority Psychology 23(1) (pp 109-124), 2017 Date of Publication: 01 Jan 2017			23		1	109-124								Playing up and playing down cultural identity: Introducing cultural influence and cultural variability		1099-9809	https://dx.doi.org/10.1037/cdp0000110															*adulthood ethnic group human human tissue *identity major clinical study multilevel analysis *PsycINFO reliability social desirability *social interaction validation process validity wellbeing	Objectives: Cultural variability (CV) is introduced as an overlooked dimension of cultural identity development pertaining to emphasizing and de-emphasizing the influence of a single cultural identity (i.e., cultural influence [CI]) on daily interactions and behaviors. The Cultural IDentity Influence Measure (CIDIM) is introduced as a novel measure of CI and CV, and hypothesis-driven validation i…	Enhancement type=17" status="002""		https://www.apa.org/journals/cdp.html https://ovidsp.ovid.com/ovidweb.cgi?T=JS&CSC=Y&NEWS=N&PAGE=fulltext&D=emed18&AN=611044742		M. I. Ferguson G.M.; gmfergus@illinois.edu (Ferguson, Iturbide) Department of Human Development and Family Studies, University of Illinois at Urbana-Champaign, United States (Nguyen) Department of Educational Psychology, University of Wisconsin-Milwaukee, United States (Iturbide) Department of Psychology, Humboldt State University, United States
4	Journal Article	E. Noh	2004	We are all bicultural: Different ways of integrating the cultures through the experience of korean american college students		Objectives: Cultural variability (CV) is introduced as an overlooked dimension of cultural identity development pertaining to emphasizing and de-emphasizing the influence of a single cultural identity (i.e., cultural influence [CI]) on daily interactions and behaviors. The Cultural IDentity Influence Measure (CIDIM) is introduced as a novel measure of CI and CV, and hypothesis-driven validation i…	Cultural Diversity and Ethnic Minority Psychology			23		1	109-124					Jan	Empirical Study; Quantitative Study		Playing up and playing down cultural identity: Introducing cultural influence and cultural variability		1099-9809 1939-0106	https://dx.doi.org/10.1037/cdp0000110												2016-32281-001			cultural identity, ethnic identity salience, cultural frame-switching, social interactions, emerging adulthood *Culture (Anthropological) *Ethnic Identity *Social Interaction *Emerging Adulthood *Cultural Identity Framing Effects Culture & Ethnology [2930] Adaptation, Psychological Adult Ethnic Groups Female Humans Male Minority Groups Reproducibility of Results Self Concept Social Identification…	Objectives: Cultural variability (CV) is introduced as an overlooked dimension of cultural identity development pertaining to emphasizing and de-emphasizing the influence of a single cultural identity (i.e., cultural influence [CI]) on daily interactions and behaviors. The Cultural IDentity Influence Measure (CIDIM) is introduced as a novel measure of CI and CV, and hypothesis-driven validation i…			https://ovidsp.ovid.com/ovidweb.cgi?T=JS&CSC=Y&NEWS=N&PAGE=fulltext&D=psyc14&AN=2016-32281-001		Ferguson, Gail M.: gmfergus@illinois.edu Ferguson, Gail M.: Department of Human Development and Family Studies, University of Illinois at Urbana-Champaign, Doris Kelley Christopher Hall, MC-081, 904 West Nevada Street, Room 2015, Urbana, IL, US, 61801, gmfergus@illinois.edu Ferguson, Gail M.: Department of Human Development and Family Studies, University of Illinois at Urbana-Champaign, Urbana, I…
2	Journal Article	E. O. Mensah	2019	Code-switching Patterns of Educated and Non-educated Efik-English Bilinguals: A Descriptive Study		This dissertation sought to examine the effect of language (English vs. Spanish) as a cultural cue on bilingual Latinos' implicit and explicit self-construal: independence and interdependence. The participants were 32 balanced bilingual Latino-American adults, who migrated to the US between the ages of 5 and 15. A repeated measures design was used in which participants were administered the Thema…	Dissertation Abstracts International: Section B: The Sciences and Engineering			73		9-B(E)	No Pagination Specified						Dissertation Empirical Study; Quantitative Study		The multicultural self: Bilingual Latinos' self-construal in English and Spanish		0419-4217													2013-99060-183			multicultural society, bilingualism, Latinos, English, Spanish *Bilingualism *Social Identity *Latinos/Latinas Health & Mental Health Treatment & Prevention [3300] Human Childhood (birth-12 yrs) Preschool Age (2-5 yrs) School Age (6-12 yrs) Adolescence (13-17 yrs) Adulthood (18 yrs & older) us	This dissertation sought to examine the effect of language (English vs. Spanish) as a cultural cue on bilingual Latinos' implicit and explicit self-construal: independence and interdependence. The participants were 32 balanced bilingual Latino-American adults, who migrated to the US between the ages of 5 and 15. A repeated measures design was used in which participants were administered the Thema…			https://ovidsp.ovid.com/ovidweb.cgi?T=JS&CSC=Y&NEWS=N&PAGE=fulltext&D=psyc10&AN=2013-99060-183		Fernandez, Ana: Long Island U, The Brooklyn Center, US
2	Journal Article	E. Osborne; V. Anderson; B. Robson	2021	Students as epistemological agents: claiming life experience as real knowledge in health professional education		Ubiquitous informatics blurs educational spaces and times, creates new learning resources and opportunities. The learning process is not exclusive to the room but goes beyond its limits. In this context arises a new way of learning, the u-learning, characterized by a set of formative activities, accessible anywhere and from any device, stimulating the development of the competencies the present w…	Inted2015: 9th International Technology, Education and Development Conference						6124-6129						Proceedings Paper		Including the Sociocultural Perspective to a Ubiquous Learning Environment Model		2340-1079													WOS:000398586306019			ubiquitous learning model ubiquitous informatics teacher training	Ubiquitous informatics blurs educational spaces and times, creates new learning resources and opportunities. The learning process is not exclusive to the room but goes beyond its limits. In this context arises a new way of learning, the u-learning, characterized by a set of formative activities, accessible anywhere and from any device, stimulating the development of the competencies the present w…	9th International Technology, Education and Development Conference (INTED) MAR 02-04, 2015 Madrid, SPAIN 0 978-84-606-5763-7				[Figueroa, S.; Cordero, R.] Natl Univ Santiago Estero, Buenos Aires, DF, Argentina. Figueroa, S (corresponding author), Natl Univ Santiago Estero, Buenos Aires, DF, Argentina.
2	Journal Article	E. Paredis	2011	Sustainability Transitions and the Nature of Technology		This article, located in the traditions of Interactional Sociolinguistics (Gumperz 1982) and Social Constructionism (Berger and Luckmann 1966), explores code-switching and identity practices amongst British-born Greek-Cypriots. The speakers, members of a Greek-Cypriot youth organization, are fluent in English and (with varying levels of fluency) speak the Greek-Cypriot Dialect. Qualitative analys…	Pragmatics and Society			4		2	137-157						Article		Creating a 'new space' Code-switching among British-born Greek-Cypriots in London	Pragmat. Soc.	1878-9714	10.1075/ps.4.2.02fin												WOS:000326733700002			sociolinguistics bilingualism code-switching identity third space Greek-Cypriot reification teasing LANGUAGE IDENTITY COMMUNITY	This article, located in the traditions of Interactional Sociolinguistics (Gumperz 1982) and Social Constructionism (Berger and Luckmann 1966), explores code-switching and identity practices amongst British-born Greek-Cypriots. The speakers, members of a Greek-Cypriot youth organization, are fluent in English and (with varying levels of fluency) speak the Greek-Cypriot Dialect. Qualitative analys…	5 SI				Univ Cent Lancashire, Sch Language Literature & Int Studies, Preston PR1 2HE, Lancs, England. Finnis, K (corresponding author), Univ Cent Lancashire, Sch Language Literature & Int Studies, Preston PR1 2HE, Lancs, England. kafinnis@uclan.ac.uk
2	Book Section	E. S. Kurtar; M. Seymen	2021	Gynogenesis in Cucurbita Species			Group Processes & Intergroup Relations		SAGE Publications	25		4	941-963								Perceived discrimination and psychological distress among immigrants to Canada: The mediating role of bicultural identity orientations		1368-4302	10.1177/1368430221990082																			https://dx.doi.org/10.1177/1368430221990082
2	Journal Article	E. Saksela; M. Jaattela	1989	Tumor necrosis factor in the human fetoplacentary unit			Humanitas: Journal of the Institute for the Humanities														Seeing life through bicultural frames: real-life primes for bicultural frame switching
2	Journal Article	E. Weik	2016	Switching labels: The role of Weberian ideas in market change. A case study of the German wine market		In Saccharomyces cerevisiae, the structural genes PDC1, PDC5 and PDC6 each encode an active pyruvate decarboxylase. Replacement mutations in these genes were introduced in a homothallic wild-type strain, using the dominant marker genes APT1 and Tn5ble. A pyruvate-decarboxylase-negative (Pdc<sup>-</sup>) mutant lacking all three PDC genes exhibited a three-fold lower growth rate in complex medium …	Yeast 12(3) (pp 247-257), 1996 Date of Publication: 1996			12		3	247-257								Pyruvate decarboxylase: An indispensable enzyme for growth of Saccharomyces cevevisiae on glucose		0749-503X	https://dx.doi.org/10.1002/%28SICI%291097-0061%2819960315%2912:3%3C247::AID-YEA911%3E3.0.CO;2-I															article chemostat controlled study fungus culture *fungus growth *glucose metabolism nonhuman priority journal *Saccharomyces cerevisiae *glucose *pyruvate decarboxylase	In Saccharomyces cerevisiae, the structural genes PDC1, PDC5 and PDC6 each encode an active pyruvate decarboxylase. Replacement mutations in these genes were introduced in a homothallic wild-type strain, using the dominant marker genes APT1 and Tn5ble. A pyruvate-decarboxylase-negative (Pdc<sup>-</sup>) mutant lacking all three PDC genes exhibited a three-fold lower growth rate in complex medium …			https://ovidsp.ovid.com/ovidweb.cgi?T=JS&CSC=Y&NEWS=N&PAGE=fulltext&D=emed6&AN=26077145		T. W.M.M. Y. P. (Flikweert, Van der Zanden, Janssen Th., Steensma, Van Dijken, Pronk) Department of Microbiology, Kluyver Laboratory of Biotechnology, Delft University of Technology, Julianalaan 67, 2628 BC Delft, Netherlands
2	Journal Article	Erik Maronde; Martina Pfeffer; James Olcese; Carlos A. Molina; Florence Schlotter; Faramarz Dehghani; Horst-Werner Korf; Jorg H. Stehle	1999	Transcription factors in neuroendocrine regulation: Rhythmic changes in pCREB and ICER levels frame melatonin synthesis		In Saccharomyces cerevisiae, the structural genes PDC1, PDC5 and PDC6 each encode an active pyruvate decarboxylase. Replacement mutations in these genes were introduced in a homothallic wild-type strain, using the dominant marker genes APT1 and Tn5ble. A pyruvate-decarboxylase-negative (Pdc-) mutant lacking all three PDC genes exhibited a three-fold lower growth rate in complex medium with glucos…	Yeast 12(3):247-57, 1996 Mar 15			12		3	247-57						1996-03-15		Pyruvate decarboxylase: an indispensable enzyme for growth of Saccharomyces cerevisiae on glucose		0749-503X																Culture Media *Glucose/me [Metabolism] Mutation *Pyruvate Decarboxylase/ph [Physiology] Saccharomyces cerevisiae/en [Enzymology] *Saccharomyces cerevisiae/gd [Growth & Development] 10 1002/(SICI)1097-0061(19960315)12:3<247::AID-YEA911>3 0 CO 2-I [pii] 10 1002/(SICI)1097-0061(19960315)12:3%3C247::AID-YEA911%3E3 0 CO 2-I [doi]	In Saccharomyces cerevisiae, the structural genes PDC1, PDC5 and PDC6 each encode an active pyruvate decarboxylase. Replacement mutations in these genes were introduced in a homothallic wild-type strain, using the dominant marker genes APT1 and Tn5ble. A pyruvate-decarboxylase-negative (Pdc-) mutant lacking all three PDC genes exhibited a three-fold lower growth rate in complex medium with glucos…			https://ovidsp.ovid.com/ovidweb.cgi?T=JS&CSC=Y&NEWS=N&PAGE=fulltext&D=med4&AN=8904337		Flikweert, M T. Department of Microbiology, Kluyver Laboratory of Biotechnology, Delft University of Technology, The Netherlands.
4	Journal Article	Eun Sul Lee	2015	A dynamic approach to acculturation: The influence of cultural priming method on acculturation among asians		In Saccharomyces cerevisiae, the structural genes PDC1, PDC5 and PDC6 each encode an active pyruvate decarboxylase. Replacement mutations in these genes were introduced in a homothallic wild-type strain, using the dominant marker genes APT1 and Ti5ble. A pyruvate-decarboxylase-negative (Pdc(-)) mutant lacking all three PDC genes exhibited a three-fold lower growth rate in complex medium with gluc…	Yeast			12		3	247-257					Mar	Article		Pyruvate decarboxylase: An indispensable enzyme for growth of Saccharomyces cerevisiae on glucose	Yeast	0749-503X	10.1002/(SICI)1097-0061(19960315)12:3<247::AID-YEA911>3.3.CO;2-9												WOS:A1996TY30700007			pyruvate decarboxylase sugar metabolism Saccharomyces cerevisiae metabolic compartmentation acetyl-CoA LIMITED CHEMOSTAT CULTURES CARNITINE ACETYLTRANSFERASE DEHYDROGENASE COMPLEX ESCHERICHIA-COLI YEAST GENE E1-ALPHA-SUBUNIT REPRESSION SELECTION PDC6	In Saccharomyces cerevisiae, the structural genes PDC1, PDC5 and PDC6 each encode an active pyruvate decarboxylase. Replacement mutations in these genes were introduced in a homothallic wild-type strain, using the dominant marker genes APT1 and Ti5ble. A pyruvate-decarboxylase-negative (Pdc(-)) mutant lacking all three PDC genes exhibited a three-fold lower growth rate in complex medium with gluc…	188 8904337				Delft univ technol,kluyver lab biotechnol,dept microbiol,2628 bc delft,netherlands. Leiden univ,clusius lab,inst mol plant sci,2333 al leiden,netherlands.
2	Journal Article	F. Burckhardt; P. Warner; H. Young	2006	What is the impact of change in diagnostic test method on surveillance data trends in Chlamydia trachomatis infection?		The impact of an infectious disease (ID) service on the optimal antibiotic management of 103 patients with bloodstream infections, defined as bacteremia and systemic inflammatory response syndrome, was evaluated. The optimal antibiotic management was defined according to the Sanford Guide to Antimicrobial Therapy (1996) or written internal guidelines. The judgment on optimal antibiotic management…	European Journal of Clinical Microbiology and Infectious Diseases 19(7) (pp 493-500), 2000 Date of Publication: 2000			19		7	493-500								Clinical impact of an infectious disease service on the management of bloodstream infection		0934-9723	http://dx.doi.org/10.1007/s100960000306															adult aged antibiotic therapy article *bacteremia/di [Diagnosis] *bacteremia/dt [Drug Therapy] blood culture diagnostic error *drug choice female hospitalization human major clinical study male *medical specialist priority journal *systemic inflammatory response syndrome/di [Diagnosis] *systemic inflammatory response syndrome/dt [Drug Therapy] treatment indication antibiotic agent/dt [Drug Therap…	The impact of an infectious disease (ID) service on the optimal antibiotic management of 103 patients with bloodstream infections, defined as bacteremia and systemic inflammatory response syndrome, was evaluated. The optimal antibiotic management was defined according to the Sanford Guide to Antimicrobial Therapy (1996) or written internal guidelines. The judgment on optimal antibiotic management…			https://ovidsp.ovid.com/ovidweb.cgi?T=JS&CSC=Y&NEWS=N&PAGE=fulltext&D=emed7&AN=30611990		F. Widmer A.F.; awidmer@uhbs.ch (Fluckiger, Widmer) Div. of Infect. Dis./Clin. E., Basel University Hospital, Petersgraben 4, 4031 Basel, Switzerland (Sax) Division of Infectious Diseases, Geneva University Hospital, 1211 Geneva 14, Switzerland (Frei) Bacteriology Laboratory, Basel University Hospital, Petersgraben 4, 4031 Basel, Switzerland
2	Journal Article	F. C. Godart; H. C. White	2010	Switchings under uncertainty: The coming and becoming of meanings		The impact of an infectious disease (ID) service on the optimal antibiotic management of 103 patients with bloodstream infections, defined as bacteremia and systemic inflammatory response syndrome, was evaluated. The optimal antibiotic management was defined according to the Sanford Guide to Antimicrobial Therapy (1996) or written internal guidelines. The judgment on optimal antibiotic management…	European Journal of Clinical Microbiology & Infectious Diseases 19(7):493-500, 2000 Jul			19		7	493-500						2000-09-01 11:00:00		Clinical impact of an infectious disease service on the management of bloodstream infection		0934-9723																Adult Aged Anti-Bacterial Agents/tu [Therapeutic Use] *Bacteremia/dt [Drug Therapy] Female Humans Male Middle Aged Referral and Consultation 10 1007/s100960000306 [doi]	The impact of an infectious disease (ID) service on the optimal antibiotic management of 103 patients with bloodstream infections, defined as bacteremia and systemic inflammatory response syndrome, was evaluated. The optimal antibiotic management was defined according to the Sanford Guide to Antimicrobial Therapy (1996) or written internal guidelines. The judgment on optimal antibiotic management…			https://ovidsp.ovid.com/ovidweb.cgi?T=JS&CSC=Y&NEWS=N&PAGE=fulltext&D=med4&AN=10968319		Fluckiger, U. Division of Infectious Diseases and Clinical Epidemiology, Basel University Hospital, Switzerland.
2	Journal Article	F. Di Pippo; N. T. W. Ellwood; A. Guzzon; A. Bohn; R. Congestri	2014	Diversity and biomass accumulation in cultured phototrophic biofilms		Theoretical explanations of HIV transmission within the broader contexts of cultural and social macro-structures have downplayed the significance of interactional mechanisms that facilitate HIV infection at the micro-level. In the process, the framing and ritual constraints of the interaction order-the Goffmanian face-to-face-have been undertheorized. This paper explores interactional mechanisms …	Social Theory & Health			7		3	241-263					Aug	Empirical Study; Qualitative Study		Framing dilemmas during sex: A micro-sociological approach to HIV risk		1477-8211 1477-822X	https://dx.doi.org/10.1057/sth.2009.2												2009-10441-004			sex, HIV transmission, risk factors, infections, health cooperation, sociological approach *Disease Transmission *Health *Infectious Disorders *Risk Factors *Sex Cooperation Immunological Disorders [3291] Human Male Adulthood (18 yrs & older) us	Theoretical explanations of HIV transmission within the broader contexts of cultural and social macro-structures have downplayed the significance of interactional mechanisms that facilitate HIV infection at the micro-level. In the process, the framing and ritual constraints of the interaction order-the Goffmanian face-to-face-have been undertheorized. This paper explores interactional mechanisms …	Special Issue: HIV/AIDS		https://ovidsp.ovid.com/ovidweb.cgi?T=JS&CSC=Y&NEWS=N&PAGE=fulltext&D=psyc6&AN=2009-10441-004		Fontdevila, Jorge: jfontdevila@fullerton.edu Fontdevila, Jorge: Department of Sociology, California State University Fullerton, 800 North State College Boulevard, Fullerton, CA, US, 92834, jfontdevila@fullerton.edu Fontdevila, Jorge: Department of Sociology, California State University Fullerton, Fullerton, CA, US
2	Journal Article	F. Gamarra; M. Nucci; S. A. Nouer	2022	Evaluation of a stewardship program of antifungal use at a Brazilian tertiary care hospital		BACKGROUND: Antisense oligomer induced exon skipping aims to reduce the severity of Duchenne muscular dystrophy by redirecting splicing during pre-RNA processing such that the causative mutation is by-passed and a shorter but partially functional Becker muscular dystrophy-like dystrophin isoform is produced. Normal exons are generally targeted to restore the dystrophin reading frame however, an a…	BMC Medical Genetics 12:141, 2011 Oct 20			12			141						2011-10-22 06:00:00		Mismatched single stranded antisense oligonucleotides can induce efficient dystrophin splice switching			https://dx.doi.org/10.1186/1471-2350-12-141															Cells, Cultured *DNA Mismatch Repair *Dystrophin/ge [Genetics] Exons/ge [Genetics] Humans *Muscular Dystrophy, Duchenne/ge [Genetics] *Muscular Dystrophy, Duchenne/th [Therapy] Mutagenesis, Insertional/ge [Genetics] *Oligonucleotides, Antisense/ge [Genetics] RNA Splicing Reading Frames/ge [Genetics] 1471-2350-12-141 [pii] 10 1186/1471-2350-12-141 [doi] PMC3213239 [pmc]	BACKGROUND: Antisense oligomer induced exon skipping aims to reduce the severity of Duchenne muscular dystrophy by redirecting splicing during pre-RNA processing such that the causative mutation is by-passed and a shorter but partially functional Becker muscular dystrophy-like dystrophin isoform is produced. Normal exons are generally targeted to restore the dystrophin reading frame however, an a…			https://ovidsp.ovid.com/ovidweb.cgi?T=JS&CSC=Y&NEWS=N&PAGE=fulltext&D=med8&AN=22013876		Fragall, Clayton T. Centre for Neuromuscular and Neurological Disorders, University of Western Australia, Crawley.
2	Journal Article	F. Gamarra; M. Nucci; S. Nouer	2022	Evaluation of a stewardship program of antifungal use at a Brazilian tertiary care hospital		As the business world becomes more global many managers have spent significant time studying and working abroad. Does this overseas experience re-shape how managers think about the world? In this study we examined attribution patterns of Taiwanese managers who have studied and worked abroad. We found that managers who have been abroad switch their cultural orientation as a result of being shown W…	International Journal of Intercultural Relations			36		1	130-139					Jan	Empirical Study; Quantitative Study		Cross-cultural management and bicultural identity integration: When does experience abroad lead to appropriate cultural switching?		0147-1767 1873-7552	https://dx.doi.org/10.1016/j.ijintrel.2011.03.002												2012-05339-012			cross cultural management, bicultural identity integration, time studying abroad, time working abroad, cultural switching, attribution patterns, managers *Attribution *Business *Cross Cultural Differences *Management Personnel *Multiculturalism Study Abroad Cultural Identity Management & Management Training [3640] Culture & Ethnology [2930] Human Male Female Adulthood (18 yrs & older) Taiwan	As the business world becomes more global many managers have spent significant time studying and working abroad. Does this overseas experience re-shape how managers think about the world? In this study we examined attribution patterns of Taiwanese managers who have studied and worked abroad. We found that managers who have been abroad switch their cultural orientation as a result of being shown W…			https://ovidsp.ovid.com/ovidweb.cgi?T=JS&CSC=Y&NEWS=N&PAGE=fulltext&D=psyc9&AN=2012-05339-012		Friedman, Ray: Ray.Friedman@Vanderbilt.Edu; Liu, Wu: msliuwu@polyu.edu.hk; Chi, Shu-Cheng Steve: n136@management.ntu.edu.tw; Hong, Ying-Yi: yyhong@cyrus.psych.uiuc.edu; Sung, Li-Kuo: sunglikuo@gmail.com Friedman, Ray: Owen Graduate School of Management, Vanderbilt University, 401 21st Ave. South, Nashville, TN, US, 37203, Ray.Friedman@Vanderbilt.Edu Friedman, Ray: Owen Graduate School of Manageme…
2	Journal Article	F. Rauch; Y. Q. Geng; L. Lamplugh; B. Hekmatnejad; M. H. Gaumond; J. Penney; Y. Yamanaka; P. Moffatt	2018	Crispr-Cas9 engineered osteogenesis imperfecta type V leads to severe skeletal deformities and perinatal lethality in mice		As the business world becomes more global many managers have spent significant time studying and working abroad. Does this overseas experience re-shape how managers think about the world? In this study we examined attribution patterns of Taiwanese managers who have studied and worked abroad. We found that managers who have been abroad switch their cultural orientation as a result of being shown W…	International Journal of Intercultural Relations			36		1	130-139					Jan	Article		Cross-cultural management and bicultural identity integration: When does experience abroad lead to appropriate cultural switching?	Int. J. Intercult. Relat.	0147-1767	10.1016/j.ijintrel.2011.03.002												WOS:000301904400014			Bicultural Bicultural identity integration Foreign experience Taiwan MULTICULTURAL EXPERIENCE REWARD ALLOCATION UNITED-STATES CHINESE COGNITION COLLECTIVISM AMERICAN ATTRIBUTION IMPACT REPATRIATION	As the business world becomes more global many managers have spent significant time studying and working abroad. Does this overseas experience re-shape how managers think about the world? In this study we examined attribution patterns of Taiwanese managers who have studied and worked abroad. We found that managers who have been abroad switch their cultural orientation as a result of being shown W…	30				[Friedman, Ray; Sung, Li-Kuo] Vanderbilt Univ, Owen Grad Sch Management, Nashville, TN 37203 USA. [Liu, Wu] Hong Kong Polytech Univ, Dept Management & Mkt, Kowloon, Hong Kong, Peoples R China. [Chi, Shu-Cheng Steve] Natl Taiwan Univ, Dept Business Adm, Taipei 10764, Taiwan. [Hong, Ying-Yi] Nanyang Technol Univ, Nanyang Business Sch, Div Strategy Management & Org, Singapore 639798, Singapore. Frie…
2	Journal Article	F. Salman; U. A. Warraich	2016	A Study to Investigate the Consumer Behavior and Cultural Dimensions of Engineering Students in Pakistan		To avoid food versus fuel conflicts in China, the production of bioenergy crops requires the evaluation of marginal lands under arid and semiarid conditions. We conducted field experiments with sorghum (Sorghum bicolor (L.) Moench) and switchgrass (Panicum virgatum L.) in Northern China. The biomass yield and nutrient (N, P, and K) accumulation of sorghum (leaves and stalks) and switchgrass (abov…	Bioenergy Research			9		2	633-642					Jun	Article		Sorghum and Switchgrass as Biofuel Feedstocks on Marginal Lands in Northern China	BioEnergy Res.	1939-1234	10.1007/s12155-015-9704-0												WOS:000376282600021			Sustainability Soil nutrient removal Sorghum Switchgrass Marginal lands Arid and semiarid conditions SWEET SORGHUM CARBON SEQUESTRATION BIOENERGY FEEDSTOCK ENERGY-PRODUCTION ORGANIC-MATTER UNITED-STATES SOIL CROPS MANAGEMENT BIOMASS	To avoid food versus fuel conflicts in China, the production of bioenergy crops requires the evaluation of marginal lands under arid and semiarid conditions. We conducted field experiments with sorghum (Sorghum bicolor (L.) Moench) and switchgrass (Panicum virgatum L.) in Northern China. The biomass yield and nutrient (N, P, and K) accumulation of sorghum (leaves and stalks) and switchgrass (abov…	National Natural Science Foundation of China [31470555]; Chinese Universities Scientific Fund [2014 JD 053]; Program for Changjiang Scholars and Innovative Research Team in University of P.R. China [IRT0412] 24				[Fu, Hai Mei; Zhang, Bao Gui] China Agr Univ, Coll Resources & Environm Sci, Beijing 100193, Peoples R China. [Meng, Fan Yu; Molatudi, R. L.] China Agr Univ, Coll Agron & Biotechnol, Beijing 100193, Peoples R China. [Molatudi, R. L.] Univ Limpopo, Sch Agr & Environm Sci, ZA-0727 Sovenga, South Africa. [Fu, Hai Mei; Meng, Fan Yu; Molatudi, R. L.; Zhang, Bao Gui] China Agr Univ, Natl Energy R&D Ctr…
2	Journal Article	F. W. Putnam	1991	Recent research on multiple personality disorder		Results from two groups of biculturals (Hong Kong undergraduates, Chinese Americans) and a group of European Americans in two studies showed that in the presence of applicable cues of a culture, individuals with expert knowledge in the culture spontaneously make inferences about the culture's moral values, producing a Stroop-like effect. Although both biculturals and European Americans made spont…	Journal of Cross-Cultural Psychology			38		1	58-75					Jan	Article		Spontaneous inferences from cultural cues - Varying responses of cultural insiders and outsiders	J. Cross-Cult. Psychol.	0022-0221	10.1177/0022022106295443												WOS:000242632400006			cultural processes spontaneous inferences moral inferences bicultural cognition SELF BICULTURALISM ACTIVATION CONSTRUCT IDENTITY	Results from two groups of biculturals (Hong Kong undergraduates, Chinese Americans) and a group of European Americans in two studies showed that in the presence of applicable cues of a culture, individuals with expert knowledge in the culture spontaneously make inferences about the culture's moral values, producing a Stroop-like effect. Although both biculturals and European Americans made spont…	42				Nanyang Technol Univ, Sch Business, Singapore 639798, Singapore. Univ Illinois, Urbana, IL 61801 USA. Columbia Univ, Management Dept, New York, NY 10027 USA. Univ Calif Los Angeles, Los Angeles, CA 90024 USA. Columbia Univ, Dept Psychol, New York, NY 10027 USA. Fu, JHY (corresponding author), Nanyang Technol Univ, Sch Business, Singapore 639798, Singapore. hyfu@pmail.ntu.edu.sg; cychiu@uiuc.edu
2	Journal Article	F. Wiedemann	2016	Code-Switching in Algerian and Tunisian Rap		The reason why agency/structure and micro/macro debates remain unresolved is the bad essentialist habit of treating such pairs as opposite natural kinds. Once variation is allowed, agency and structure. or micro and macro, are temporal? poles bracketing a continuum. with serial entities moving along this continuum over time. Explaining these transformations from agency into structure, or micro in…	Sociological Theory			19		1	24-40					Mar	Article		Beyond agency	Sociol. Theor.	0735-2751	10.1111/0735-2751.00126												WOS:000167280800002				The reason why agency/structure and micro/macro debates remain unresolved is the bad essentialist habit of treating such pairs as opposite natural kinds. Once variation is allowed, agency and structure. or micro and macro, are temporal? poles bracketing a continuum. with serial entities moving along this continuum over time. Explaining these transformations from agency into structure, or micro in…	144				Univ Virginia, Dept Sociol, Charlottesville, VA 22903 USA. Fuchs, S (corresponding author), Univ Virginia, Dept Sociol, 539 Cabell Hall, Charlottesville, VA 22903 USA.
2	Journal Article	F. Zendeli	2014	The Role of Politics in the Context of Building Democratic and Multiethnic Institutions		Existing studies on multiview video streaming are proposed for terrestrial environments. They can be classified into request-reply and all camera transmission models, while both models suffer from a long switching delay and low video quality in an underwater acoustic path. The implementation of multiview video transmission in an underwater acoustic path requires reduction of the switching delay a…	Ieee Transactions on Multimedia			20		8	2166-2181					Aug	Article		Multiview Video Transmission Over Underwater Acoustic Path	IEEE Trans. Multimedia	1520-9210	10.1109/TMM.2018.2791800												WOS:000439378600020			Multi-view video underwater acoustic path SENSOR NETWORKS DELAY	Existing studies on multiview video streaming are proposed for terrestrial environments. They can be classified into request-reply and all camera transmission models, while both models suffer from a long switching delay and low video quality in an underwater acoustic path. The implementation of multiview video transmission in an underwater acoustic path requires reduction of the switching delay a…	JSPS KAKENHI [JP17K12672, JP16H01718, JP15K12018]; Grants-in-Aid for Scientific Research [16H01718] Funding Source: KAKEN 4				[Fujihashi, Takuya] Ehime Univ, Grad Sch Sci & Engn, Matsuyama, Ehime 7908577, Japan. [Saruwatari, Shunsuke; Watanabe, Takashi] Osaka Univ, Grad Sch Informat Sci & Technol, Suita, Osaka 5650871, Japan. Fujihashi, T (corresponding author), Ehime Univ, Grad Sch Sci & Engn, Matsuyama, Ehime 7908577, Japan. fujihashi@cs.ehime-u.ac.jp; saru@ist.osaka-u.ac.jp; watanabe@ist.osaka-u.ac.jp
2	Journal Article	G. Allen; G. Elkan	1990	Growth, respiration, and polypeptide patterns of Bradyrhizobium sp. (Arachis) strain 3G4b20 from succinate- or oxygen-limited continuous cultures		We develop a theoretical framework for frame synchronization, also known as block synchronization, in the quantum domain, which makes it possible to attach classical and quantum metadata to quantum information over a noisy channel even when the information source and sink are framewise asynchronous. This eliminates the need of frame synchronization at the hardware level and allows for parsing qub…	Ieee Transactions on Information Theory			59		10	6796-6806					Oct	Article		Parsing a Sequence of Qubits	IEEE Trans. Inf. Theory	0018-9448	10.1109/TIT.2013.2272695												WOS:000324573500042			Comma-free code constant-weight code frame synchronization quantum error correction self-synchronizing code sequence OPTICAL ORTHOGONAL CODES QUANTUM SYNCHRONIZATION COMMUNICATION SCHEME DESIGN NUMBER	We develop a theoretical framework for frame synchronization, also known as block synchronization, in the quantum domain, which makes it possible to attach classical and quantum metadata to quantum information over a noisy channel even when the information source and sink are framewise asynchronous. This eliminates the need of frame synchronization at the hardware level and allows for parsing qub…	JSPS 3				CALTECH, Div Phys Math & Astron, Pasadena, CA 91125 USA. Fujiwara, Y (corresponding author), CALTECH, Div Phys Math & Astron, MC 253-37, Pasadena, CA 91125 USA. yuichiro.fujiwara@caltech.edu
2	Journal Article	G. Azzolina; E. Collet; C. Mariette; M. Cammarata; E. Trzop; M. Sander; M. Levantino; K. Nakagawa; H. Tokoro; S. Ohkoshi; R. Bertoni	2019	Single Laser Shot Photoinduced Phase Transition of Rubidium Manganese Hexacyanoferrate Investigated by X-ray Diffraction		To investigate the effects of oxygen supply on Propionibacterium freudenreichii ET-3 metabolism and 1,4-dihydroxy-2-naphthoic acid (DHNA) production in detail, the strain was cultured by switching from anaerobic condition to aerobic condition at 72 h (termed anaerobic-aerobic switching culture hereafter) employing different oxygen transfer rates (OTRs) in the range of 0.08-0.90 mg/(l.h). It was f…	Journal of Bioscience & Bioengineering 102(3):198-205, 2006 Sep			102		3	198-205						2006-10-19 09:00:00		Optimal aerobic cultivation method for 1,4-dihydroxy-2-naphthoic acid production by Propionibacterium freudenreichii ET-3		1389-1723																Aerobiosis/ph [Physiology] Anaerobiosis/ph [Physiology] *Naphthols/me [Metabolism] *Oxygen/me [Metabolism] *Oxygen Consumption/ph [Physiology] *Propionibacterium/gd [Growth & Development] S1389-1723(06)70651-X [pii] 10 1263/jbb 102 198 [doi]	To investigate the effects of oxygen supply on Propionibacterium freudenreichii ET-3 metabolism and 1,4-dihydroxy-2-naphthoic acid (DHNA) production in detail, the strain was cultured by switching from anaerobic condition to aerobic condition at 72 h (termed anaerobic-aerobic switching culture hereafter) employing different oxygen transfer rates (OTRs) in the range of 0.08-0.90 mg/(l.h). It was f…			https://ovidsp.ovid.com/ovidweb.cgi?T=JS&CSC=Y&NEWS=N&PAGE=fulltext&D=med6&AN=17046533		Furuichi, Keisuke. Food Technology Research Institute, Meiji Dairies Corporation, 540 Naruda, Odawara, Kanagawa, Japan.
2	Journal Article	G. B. O'Mahony; S. Sophonsiri; L. W. Turner	2013	The impact of the antecedents of relationship development on Thai and Australian resort hotels guests		To investigate the effects of oxygen supply on Propionibacterium freudenreichii ET-3 metabolism and 1,4-dihydroxy-2-naphthoic acid (DHNA) production in detail, the strain was cultured by switching from anaerobic condition to aerobic condition at 72 h (termed anaerobic-aerobic switching culture hereafter) employing different oxygen transfer rates (OTRs) in the range of 0.08-0.90 mg/(l(.)h). It was…	Journal of Bioscience and Bioengineering			102		3	198-205					Sep	Article		Optimal aerobic cultivation method for 1,4-dihydroxy-2-naphthoic acid production by Propionibacterium freudenreichii ET-3	J. Biosci. Bioeng.	1389-1723	10.1263/jbb.102.198												WOS:000242001500009			Propionibacterium freudenreichii 1,4-dihydroxy-2-naphthoic acid production oxygen transfer rate propionibacterial metabolism aerobic culture propionate oxidation OXYGEN IDENTIFICATION VITAMIN-B-12 SHERMANII BACTERIA CULTURE	To investigate the effects of oxygen supply on Propionibacterium freudenreichii ET-3 metabolism and 1,4-dihydroxy-2-naphthoic acid (DHNA) production in detail, the strain was cultured by switching from anaerobic condition to aerobic condition at 72 h (termed anaerobic-aerobic switching culture hereafter) employing different oxygen transfer rates (OTRs) in the range of 0.08-0.90 mg/(l(.)h). It was…	4 17046533				Osaka Univ, Grad Sch Engn, Dept Biotechnol, Suita, Osaka 5650871, Japan. Meiji Dairies Corp, Food Technol Res Inst, Odawara, Kanagawa 2500862, Japan. Shioya, S (corresponding author), Osaka Univ, Grad Sch Engn, Dept Biotechnol, 2-1 Yamadaoka, Suita, Osaka 5650871, Japan. shioya@bio.eng.osaka-u.ac.jp
2	Journal Article	G. Bonomi; N. Gennaioli; G. Tabellini	2021	Identity, Beliefs, and Political Conflict		This is the first report on the production of both 1,4-dihydroxy-2-naphthoic acid (DHNA) and menaquinone by Propionibacterium freudenreichii ET-3. DHNA can be a stimulator of bifidogenic growth, and menaquinone has important roles in blood coagulation and bone metabolism. During anaerobic culture, DHNA and menaquinone concentrations reached 0.18 mM and 0.12 mM, respectively. The molar ratio betwe…	Journal of Bioscience and Bioengineering			101		6	464-470					Jun	Article		Aerobic culture of Propionibacterium freudenreichii ET-3 can increase production ratio of 1,4-dihydroxy-2-naphthoic acid to menaquinone	J. Biosci. Bioeng.	1389-1723	10.1263/jbb.101.464												WOS:000239671200003			Propionibacterium freudenreichii 1,4-dihydroxy-2-naphthoic acid (DHNA) production menaquinone production propionibacteria metabolism aerobic culture GROWTH STIMULATOR PROPIONIC-ACID VITAMIN-B-12 PRODUCTION EFFICIENT PRODUCTION BACILLUS-SUBTILIS BACTERIA IDENTIFICATION SHERMANII MUTANT OXYGEN	This is the first report on the production of both 1,4-dihydroxy-2-naphthoic acid (DHNA) and menaquinone by Propionibacterium freudenreichii ET-3. DHNA can be a stimulator of bifidogenic growth, and menaquinone has important roles in blood coagulation and bone metabolism. During anaerobic culture, DHNA and menaquinone concentrations reached 0.18 mM and 0.12 mM, respectively. The molar ratio betwe…	35 16935247				Osaka Univ, Grad Sch Engn, Dept Biotechnol, Suita, Osaka 5650871, Japan. Meiji Dairies Corp, Food Technol Res Inst, Kanagawa 2500862, Japan. Shioya, S (corresponding author), Osaka Univ, Grad Sch Engn, Dept Biotechnol, 2-2 Yamadaoka, Suita, Osaka 5650871, Japan. shioya@bio.eng.osaka-u.ac.jp
2	Journal Article	G. C. Allen; G. H. Elkan	1990	Growth, Respiration, and Polypeptide Patterns of Bradyrhizobium sp. (Arachis) Strain 3G4b20 from Succinate- or Oxygen-Limited Continuous Cultures		The production of 1,4-dihydroxy-2-naphthoic acid (DHNA) was investigated using a fed-batch culture of Propionibacterium freudenreichii ET-3. DHNA is a precursor of menaquinone (MK) and is transformed to MK by combination with an isoprenoid unit. We found that ET-3 stopped MK production and increased DHNA production in an anaerobic fed-batch culture by maintaining the lactose concentration at appr…	Applied and Environmental Microbiology			73		10	3137-3143					May	Article		Enhancement of 1,4-dihydroxy-2-naphthoic acid production by Propionibactetium freudenreichii ET-3 fed-batch culture	Appl. Environ. Microbiol.	0099-2240	10.1128/AEM.01307-06												WOS:000246680500002			NON-MEVALONATE PATHWAY ISOPRENOID BIOSYNTHESIS SHEWANELLA-PUTREFACIENS GROWTH STIMULATOR VITAMIN-K BACTERIA MENAQUINONE FERMENTATION METABOLISM OXYGEN	The production of 1,4-dihydroxy-2-naphthoic acid (DHNA) was investigated using a fed-batch culture of Propionibacterium freudenreichii ET-3. DHNA is a precursor of menaquinone (MK) and is transformed to MK by combination with an isoprenoid unit. We found that ET-3 stopped MK production and increased DHNA production in an anaerobic fed-batch culture by maintaining the lactose concentration at appr…	9 17369348				Meiji Dairies Corp, Food Technol Res Inst, Odawara, Kanagawa 2500862, Japan. Osaka Univ, Grad Sch Engn, Dept Biotechnol, Suita, Osaka 5650871, Japan. Furuichi, K (corresponding author), Meiji Dairies Corp, Food Technol Res Inst, 540 Naruda, Odawara, Kanagawa 2500862, Japan. keisuke_furuichi@meiji-milk.com
2	Journal Article	G. C. Paul; C. R. Thomas	1996	A structured model for hyphal differentiation and penicillin production using Penicillium chrysogenum		The production of 1,4-dihydroxy-2-naphthoic acid (DHNA) was investigated using a fed-batch culture of Propionibacterium freudenreichii ET-3. DHNA is a precursor of menaquinone (MK) and is transformed to MK by combination with an isoprenoid unit. We found that ET-3 stopped MK production and increased DHNA production in an anaerobic fed-batch culture by maintaining the lactose concentration at appr…	Applied and Environmental Microbiology 73(10) (pp 3137-3143), 2007 Date of Publication: May 2007			73		10	3137-3143								Enhancement of 1,4-dihydroxy-2-naphthoic acid production by Propionibacterium freudenreichii ET-3 fed-batch culture		0099-2240	https://dx.doi.org/10.1128/AEM.01307-06															aerobic metabolism anaerobic metabolism article bacterial growth bacterium culture biomass *biosynthesis *fed batch culture nonhuman *Propionibacterium freudenreichii carboxylic acid coenzyme A isoprenoid lactose *menaquinone propionic acid unclassified drug *vitamin K group *1,4 dihydroxy 2 naphthoic acid	The production of 1,4-dihydroxy-2-naphthoic acid (DHNA) was investigated using a fed-batch culture of Propionibacterium freudenreichii ET-3. DHNA is a precursor of menaquinone (MK) and is transformed to MK by combination with an isoprenoid unit. We found that ET-3 stopped MK production and increased DHNA production in an anaerobic fed-batch culture by maintaining the lactose concentration at appr…			https://ovidsp.ovid.com/ovidweb.cgi?T=JS&CSC=Y&NEWS=N&PAGE=fulltext&D=emed10&AN=46834962		Furuichi K.; keisuke_furuichi@meiji-milk.com (Furuichi) Food Technology Research Institute, Meiji Dairies Corporation, 540 Naruda, Odawara, Kanagawa 250-0862, Japan (Furuichi, Katakura, Ninomiya, Shioya) Department of Biotechnology, Graduate School of Engineering, Osaka University, 2-1 Yamadaoka, Suita, Osaka 565-0871, Japan
2	Journal Article	G. C. Paul; M. T. Syddall; C. A. Kent; C. R. Thomas	1998	A structured model for penicillin production on mixed substrates		So far, microwave assistance effects have been investigated for several perpendicular magnetic anisotropy materials with the sample dimension of at least above submicron. In this work, we study the microwave assisted magnetization switching in nanostructured Co/Pt dots as small as 50 nm in diameter. Significant reduction of the switching field and the increase of the critical frequency for the mi…	Applied Physics Express			6		5						May	Article		Stoner-Wohlfarth Like Magnetization Switching in Very Small Co/Pt Nanodots under the Assistance of Radio Frequency Magnetic Field	Appl. Phys. Express	1882-0778	10.7567/APEX.6.053006												WOS:000318778800034				So far, microwave assistance effects have been investigated for several perpendicular magnetic anisotropy materials with the sample dimension of at least above submicron. In this work, we study the microwave assisted magnetization switching in nanostructured Co/Pt dots as small as 50 nm in diameter. Significant reduction of the switching field and the increase of the critical frequency for the mi…	Ministry of Education, Culture, Sports, Science and Technology (MEXT); Management Expenses Grants for National Universities Corporations from MEXT; Strategic Promotion of Innovative Research and Development from the Japan Science and Technology Agency (JST); Storage Research Consortium in Japan 15 053006				[Furuta, Masaki; Okamoto, Satoshi; Kikuchi, Nobuaki; Kitakami, Osamu] Tohoku Univ, Inst Multidisciplinary Res Adv Mat, Sendai, Miyagi 9808577, Japan. [Shimatsu, Takehito] Tohoku Univ, Res Inst Elect Commun, Sendai, Miyagi 9808577, Japan. [Shimatsu, Takehito] Tohoku Univ, Frontier Res Inst Interdisciplinary Sci, Sendai, Miyagi 9808578, Japan. Furuta, M (corresponding author), Tohoku Univ, Inst Mul…
2	Journal Article	G. Cid; J. Domingues; L. de Paula	2022	The auditor-manager": the rhetoric on expertise in Bolsonaro's government cultural policies"			Experimental Hematology			27		7	53-53					Jul	Meeting Abstract		Hb switching in unicellular culture of sibling adult BFU-Es: Kit ligand induces a dose-dependent HbF reactivation potentiated by sodium butyrate	Exp. Hematol.	0301-472X													WOS:000081030100067					0 1				Ist Super Sanita, Dept Hematol & Oncol, I-00161 Rome, Italy. Thomas Jefferson Univ, Philadelphia, PA 19107 USA.
4	Journal Article	G. Ferguson; J. Nguyen; M. Iturbide	2017	Playing up and playing down cultural identity: Introducing cultural influence and cultural variability		This chapter is dedicated to the design of Reconfigurable Cable-Driven Parallel Robots (RCDPRs) where the locations of the cable exit points on the base frame can be selected from a finite set of possible values. A task-based design strategy for discrete RCDPRs is formulated. By taking into account the working environment, the designer divides the prescribed workspace or trajectory into parts. Ea…	Mechatronics for Cultural Heritage and Civil Engineering	Dordrecht	Springer	92			85-113			Intelligent Systems Control and Automation Science and Engineering					Design of Reconfigurable Cable-Driven Parallel Robots		978-3-319-68646-2; 978-3-319-68645-5													WOS:000431731100005			INVERSE KINEMATICS	This chapter is dedicated to the design of Reconfigurable Cable-Driven Parallel Robots (RCDPRs) where the locations of the cable exit points on the base frame can be selected from a finite set of possible values. A task-based design strategy for discrete RCDPRs is formulated. By taking into account the working environment, the designer divides the prescribed workspace or trajectory into parts. Ea…	Article; Book Chapter PO BOX 17, 3300 AA DORDRECHT, NETHERLANDS				[Gagliardini, Lorenzo] IRT Jules Verne, F-44340 Bouguenais, France. [Gouttefarde, Marc] UM, CNRS, LIRMM, 161 Rue Ada, F-34095 Montpellier 5, France. [Caro, Stephane] Ecole Cent Nantes, CNRS, LS2N, 1 Rue Noe, F-44321 Nantes 3, France. Gouttefarde, M (corresponding author), UM, CNRS, LIRMM, 161 Rue Ada, F-34095 Montpellier 5, France. lorenzo.gagliardini.at.work@gmail.com; marc.gouttefarde@lirmm.fr;…
2	Journal Article	G. Gopakumar	2020	Regime of Congestion: Technopolitics of Mobility and Inequality in Bengaluru, India		Introduction: Stewardship programs have been developed to optimize the use of antibiotics, but programs focusing on antifungal agents are less frequent.	Brazilian Journal of Infectious Diseases 26(1) (no pagination), 2022 Article Number: 102333 Date of Publication: 01 Jan 2022			26		1	no pagination								Evaluation of a stewardship program of antifungal use at a Brazilian tertiary care hospital		1413-8670	https://dx.doi.org/10.1016/j.bjid.2022.102333															article communicable disease controlled study electronic medical record hematology human intensive care unit internal medicine *mycosis prescribing error *prescription retrospective study *tertiary care center treatment duration *antifungal agent fluconazole	Introduction: Stewardship programs have been developed to optimize the use of antibiotics, but programs focusing on antifungal agents are less frequent.	Enhancement type=17" status="001""		http://www.sciencedirect.com/science/journal/14138670 https://ovidsp.ovid.com/ovidweb.cgi?T=JS&CSC=Y&NEWS=N&PAGE=fulltext&D=emexa&AN=2016999908		A. Nucci M.; mnucci@hucff.ufrj.br (Gamarra) Pharamcy Service, Hospital Universitario Clementino Fraga Filho, Universidade Federal do Rio de Janeiro, RJ, Rio de Janeiro, Brazil (Nucci) Department of Internal Medicine, Universidade Federal do Rio de Janeiro, RJ, Rio de Janeiro, Brazil (Nouer) Department of Infectious Diseases, Universidade Federal do Rio de Janeiro, RJ, Rio de Janeiro, Brazil
2	Journal Article	G. Guthrie	2017	The failure of progressive paradigm reversal		INTRODUCTION: Stewardship programs have been developed to optimize the use of antibiotics, but programs focusing on antifungal agents are less frequent. OBJECTIVE: To evaluate the quality of antifungal prescriptions in a tertiary care hospital, and to test if a simple educational activity could improve the quality of prescriptions. METHODS: The study comprised three phases: 1) Retrospective audit…	Brazilian Journal of Infectious Diseases 26(1):102333, 2022 Jan-Feb			26		1	102333						2022-02-18 20:09:00		Evaluation of a stewardship program of antifungal use at a Brazilian tertiary care hospital			https://dx.doi.org/10.1016/j.bjid.2022.102333															Anti-Bacterial Agents/tu [Therapeutic Use] Antifungal Agents/tu [Therapeutic Use] *Antifungal Agents Drug Prescriptions Humans *Inappropriate Prescribing Retrospective Studies Tertiary Care Centers S1413-8670(22)00022-8 [pii] 10 1016/j bjid 2022 102333 [doi]	INTRODUCTION: Stewardship programs have been developed to optimize the use of antibiotics, but programs focusing on antifungal agents are less frequent. OBJECTIVE: To evaluate the quality of antifungal prescriptions in a tertiary care hospital, and to test if a simple educational activity could improve the quality of prescriptions. METHODS: The study comprised three phases: 1) Retrospective audit…			https://ovidsp.ovid.com/ovidweb.cgi?T=JS&CSC=Y&NEWS=N&PAGE=fulltext&D=med20&AN=35180447		Gamarra, Fabiola. Pharamcy Service, Hospital Universitario Clementino Fraga Filho, Universidade Federal do Rio de Janeiro, Rio de Janeiro, RJ, Brazil. Nucci, Marcio. Department of Internal Medicine, Universidade Federal do Rio de Janeiro, Rio de Janeiro, RJ, Brazil. Electronic address: mnucci@hucff.ufrj.br. Nouer, Simone A. Department of Infectious Diseases, Universidade Federal do Rio de Janeiro…
2	Journal Article	G. O. Perez; D. L. Lopez; J. A. Hernandez	2019	5G New Radio Fronthaul Network Design for eCPRI-IEEE 802.1CM and Extreme Latency Percentiles			Faseb Journal			5		5	A1395-A1395					Mar	Meeting Abstract		Norepinephrine Affects Tnt Isoform Switching in Cultured Neonatal Rat Ventricular Myocytes	Faseb J.	0892-6638													WOS:A1991FC55002775					0 2				Univ illinois, coll med, chicago, il 60680 USA.
2	Journal Article	G. Spira; H. L. Aguila; M. D. Scharff	1988	T15 PC-binding monoclonal antibodies retain specificity when they switch from IgM to IgG					University of La Verne												The Effects of Shifting, Acculturation, Ethnic Identity, and Gender Role Attitudes on Perceived Ethnic Discrimination among Latina Americans
2	Journal Article	G. Weithoff; A. Taube; S. Bolius	2017	The invasion success of the cyanobacterium Cylindrospermopsis raciborskii in experimental mesocosms: genetic identity, grazing loss, competition and biotic resistance			Faseb Journal			29								Apr	Meeting Abstract		Anti-Inflammatory Effects of Extracts from a Bioenergy Crop, Switchgrass, in Cultured Adipocytes	Faseb J.	0892-6638													WOS:000361722701278					Experimental Biology Meeting MAR 28-APR 01, 2015 Boston, MA Amer Assoc Anatomists, Amer Physiol Soc, Amer Soc Biochem & Mol Biol, ASIP, ASN, ASPET 0 1				[Garrison, Richard; Scoggin, Shane; Moustaid-Moussa, Naima] Texas Tech Univ, Nutr Sci, Lubbock, TX 79409 USA. [Siriwardhana, Nalin; Labbe, Nicole; Ownley, Bonnie; Gwinn, Kimberly; D'Souza, Doris] Univ Tennessee, Inst Agr, Knoxville, TN 37901 USA.
2	Journal Article	Gail M. Ferguson; Jacqueline Nguyen; Maria I. Iturbide	2017	Playing up and playing down cultural identity: Introducing cultural influence and cultural variability		How does the bilingual child assemble her first multiword constructions? Can switch placement in bilingual combinations be explained by language usage? This study traces the emergence of frozen and semi-productive patterns throughout the diary collection period (0;10.10-2;2.00) to document the acquisition of constructions. Subsequently the focus falls on most frequently produced monolingual and b…	Languages			4		1						Mar	Article		Slot-and-Frame Schemas in the Language of a Polish- and English-Speaking Child: The Impact of Usage Patterns on the Switch Placement	Languages-Basel		10.3390/languages4010008												WOS:000682792400008			bilingual slot-and-frame child codeswitching ACQUISITION UTTERANCES QUESTION GERMAN	How does the bilingual child assemble her first multiword constructions? Can switch placement in bilingual combinations be explained by language usage? This study traces the emergence of frozen and semi-productive patterns throughout the diary collection period (0;10.10-2;2.00) to document the acquisition of constructions. Subsequently the focus falls on most frequently produced monolingual and b…	6 8				[Gaskins, Dorota] Univ London Birkbeck Coll, Dept Appl Linguist & Commun, Malet St, London WC1E 7HX, England. [Backus, Ad] Tilburg Univ, Sch Humanities & Digital Sci, Dept Culture Studies, POB 90152, NL-5000 LE Tilburg, Netherlands. [Quick, Antje Endesfelder] Univ Leipzig, GWZ, Inst British Studies, Beethovenstr 15, D-04107 Leipzig, Germany. Gaskins, D (corresponding author), Univ London Birkbeck…
2	Journal Article	H. Arai; H. Imamura	2016	Analytical expression for critical frequency of microwave assisted magnetization switching		Usage-based studies trace children's early language back to slot-and-frame patterns which dominate spontaneous language use. We apply the Traceback method to data from three bilingual children with English as one of their languages and Polish, German, or Finnish as the other to examine what these children's code-switching has in common and how it differs in light of the genealogical distance betw…	Applied Linguistics Review			12		2	179-206					Jun	Article		Towards a usage-based model of early codeswitching: Evidence from three language pairs	Appl. Linguist. Rev.	1868-6303	10.1515/applirev-2019-0030												WOS:000659223000002			slotandframe codeswitching childhood bilingualism ENGLISH GERMAN UTTERANCES	Usage-based studies trace children's early language back to slot-and-frame patterns which dominate spontaneous language use. We apply the Traceback method to data from three bilingual children with English as one of their languages and Polish, German, or Finnish as the other to examine what these children's code-switching has in common and how it differs in light of the genealogical distance betw…	4 SI				[Gaskins, Dorota] Birkbeck Coll, Sch Languages Linguist & Culture, Appl Linguist & Commun, London, England. [Frick, Maria] Univ Oulu, Dept Languages & Literature, Oulu, Finland. [Palola, Elina] Univ Oulu, Oulu, Finland. [Quick, Antje Endesfelder] Univ Leipzig, Fac Social Sci & Philosophy, Inst British Studies, Leipzig, Germany. Gaskins, D (corresponding author), Birkbeck Coll, Sch Languages Lingu…
2	Journal Article	H. Araki; N. Takada; H. Niwase; S. Ikawa; M. Fujiwara; H. Nakayama; T. Kakue; T. Shimobaba; T. Ito	2015	Real-time time-division color electroholography using a single GPU and a USB module for synchronizing reference light		We developed biocatalysts carrying naphthalene dioxygenase and dihydrodiol dehydrogenase genes cloned from plasmid pN3 of Pseudomonas fluoresceins N3 involved in naphthalene degradation, as an alternative approach to the production of hydroxylated compounds by chemical synthesis. Naphthalene dioxygenase is responsible for hydroxylation of the hydrocarbon into the corresponding 1,2-dihydro-1,2-dih…	Research in Microbiology 151(5):383-91, 2000 Jun			151		5	383-91						2000-08-05 11:00:00		Development of biocatalysts carrying naphthalene dioxygenase and dihydrodiol dehydrogenase genes inducible in aerobic and anaerobic conditions		0923-2508																Aerobiosis Anaerobiosis Catalysis Cloning, Molecular Culture Media Dioxygenases Enzyme Induction *Escherichia coli/en [Enzymology] Escherichia coli/ge [Genetics] Escherichia coli/gd [Growth & Development] Genetic Engineering *Multienzyme Complexes/ge [Genetics] Multienzyme Complexes/me [Metabolism] Naphthalenes/me [Metabolism] *Oxidoreductases/ge [Genetics] Oxidoreductases/me [Metabolism] *Oxygen…	We developed biocatalysts carrying naphthalene dioxygenase and dihydrodiol dehydrogenase genes cloned from plasmid pN3 of Pseudomonas fluoresceins N3 involved in naphthalene degradation, as an alternative approach to the production of hydroxylated compounds by chemical synthesis. Naphthalene dioxygenase is responsible for hydroxylation of the hydrocarbon into the corresponding 1,2-dihydro-1,2-dih…			https://ovidsp.ovid.com/ovidweb.cgi?T=JS&CSC=Y&NEWS=N&PAGE=fulltext&D=med4&AN=10919518		Gennaro, P D. Department of Genetics and Biology of Microorganisms, University of Milan, Italy.
2	Journal Article	H. C. White	1995	Network switches, actors and domination grammar		Sociolinguistic studies of 'minority languages' and bilingualism have increasingly moved away from a singular emphasis on issues of ethnicity that poses direct links between the use of a language and an ethnic or cultural identity towards exploring the construction of identities that are not firmly located in category-bound descriptions. In this paper, we draw on these latest insights to account …	Pragmatics			19		3	467-488					Sep	Article		Code-Switching 'in Site' for Fantasizing Identities: A Case Study of Conventional Uses of London Greek Cypriot	Pragmatics	1018-2101													WOS:000271217700010			London Greek-Cypriot (LGC) Code-switching Site Genre Identities Subjectivity SPACE TIME	Sociolinguistic studies of 'minority languages' and bilingualism have increasingly moved away from a singular emphasis on issues of ethnicity that poses direct links between the use of a language and an ethnic or cultural identity towards exploring the construction of identities that are not firmly located in category-bound descriptions. In this paper, we draw on these latest insights to account …	5 SI				[Georgakopoulou, Alexandra] Kings Coll London, Dept Byzantine & Modem Greek Studies, Ctr Language Discourse & Commun, Strand, London WC2R 2LS, England. [Finnis, Katerina] Univ Cent Lancashire, Sch Journalism Media & Commun, Preston PR1 2HE, Lancs, England. Georgakopoulou, A (corresponding author), Kings Coll London, Dept Byzantine & Modem Greek Studies, Ctr Language Discourse & Commun, Strand, Lo…
4	Journal Article	H. J. Hong; Y. Doz	2013	L'Oreal Masters Multiculturalism		Worksite interventions aimed at promoting general health behaviors, especially those aiming at increasing or maintaining physical activity and switching to or supporting a healthy diet, have a prominent position in the agendas of both academics and policymakers. The workplace has been recognized by the World Health Organization as a priority environment to positively influence these important asp…	The Cambridge handbook of psychology, health and medicine , 3rd ed	New York, NY	Cambridge University Press; US				318-322								Worksite interventions		9781316625873 (Paperback); 9781108474993 (Hardcover)													2017-50182-071			health behaviors, health promotion programs, organizational change, organizational culture, worksite interventions *Health Behavior *Health Promotion *Workplace Intervention Organizational Change Organizational Climate Promotion & Maintenance of Health & Wellness [3365] Industrial & Organizational Psychology [3600] Human	Worksite interventions aimed at promoting general health behaviors, especially those aiming at increasing or maintaining physical activity and switching to or supporting a healthy diet, have a prominent position in the agendas of both academics and policymakers. The workplace has been recognized by the World Health Organization as a priority environment to positively influence these important asp…	Llewellyn, Carrie D [Ed ; Ayers, Susan [Ed ; McManus, Chris [Ed ; Newman, Stanton [Ed ; Petrie, Keith J [Ed ; Revenson, Tracey A [Ed ; Weinman, John [Ed xvii, 682 Handbook/Manual		https://ovidsp.ovid.com/ovidweb.cgi?T=JS&CSC=Y&NEWS=N&PAGE=fulltext&D=psyc16&AN=2017-50182-071		Georganta, Katerina: Department of Educational & Social Policy, School of Social Sciences, Humanities and Arts, University of Macedonia, Greece Montgomery, Anthony: Department of Educational & Social Policy, School of Social Sciences, Humanities and Arts, University of Macedonia, Greece
2	Journal Article	H. Kitaoka; J. Inatomi; H. Chikai; K. Watanabe; T. Kumagai; A. Masui; N. Shimizu	2020	Renal abscess with bacteremia caused by extended-spectrum beta-lactamase-producing Escherichia coli: A case report		The memory timescale that characterizes root-zone soil moisture remains the dominant measure in seasonal forecasts of land-climate interactions. This memory is a quasi-deterministic timescale associated with the losses (e.g., evapotranspiration) from the soil column and is often interpreted as persistence in soil moisture states. Persistence, however, represents a distribution of time periods whe…	Water Resources Research			52		2	1427-1445					Feb	Article		Persistence and memory timescales in root-zone soil moisture dynamics	Water Resour. Res.	0043-1397	10.1002/2015WR017983												WOS:000373117300046			soil moisture persistence memory climate rainfall TEMPORAL VARIABILITY STOCHASTIC-MODEL TIME-SERIES INTERANNUAL VARIATION NORTHERN THAILAND WATER-STRESS SCALES PRECIPITATION RAINFALL CLIMATE	The memory timescale that characterizes root-zone soil moisture remains the dominant measure in seasonal forecasts of land-climate interactions. This memory is a quasi-deterministic timescale associated with the losses (e.g., evapotranspiration) from the soil column and is often interpreted as persistence in soil moisture states. Persistence, however, represents a distribution of time periods whe…	Swiss National Sciences Foundation [P2EZP2-152244]; Stavros Niarchos Foundation, through the SNSF Early Postdoc Mobility Fellowship; Ministry of Education, Culture, Sports, Science, and Technology-Japan (MEXT); Division Of Earth Sciences [1344703] Funding Source: National Science Foundation 48				[Ghannam, Khaled; Katul, Gabriel G.] Duke Univ, Nicholas Sch Environm, Durham, NC 27708 USA. [Nakai, Taro; Igarashi, Yasunori; Kumagai, Tomo'omi] Nagoya Univ, Hydrospher Atmospher Res Ctr, Nagoya, Aichi 4648601, Japan. [Nakai, Taro] Univ Alaska Fairbanks, Int Arctic Res Ctr, Fairbanks, AK USA. [Paschalis, Athanasios] Univ Southampton, Fac Engn & Environm, Southampton, Hants, England. [Oishi, Chri…
2	Journal Article	H. Krumholz; S. Cummings; M. York	1990	Blood culture phlebotomy: Switching needles does not prevent contamination		Metaphor is an important literary device, and its translation poses the challenge of switching between different cultural, conceptual, and linguistic frames of reference. This study uses cross-cultural comparison to investigate the metaphoric imagery used in six translations of Shakespeare's Macbeth into three languages: French, Italian, and Persian. To accomplish the aims of the study, metaphori…	Translation and Interpreting Studies			9		2	239-256						Article		A cross-cultural study of metaphoric imagery in Shakespeare's Macbeth	Trans. Interpret. Stud.	1932-2798	10.1075/tis.9.2.05gha												WOS:000346135900004			imagery metaphor translation strategies translation of metaphor Macbeth TRANSLATING METAPHOR	Metaphor is an important literary device, and its translation poses the challenge of switching between different cultural, conceptual, and linguistic frames of reference. This study uses cross-cultural comparison to investigate the metaphoric imagery used in six translations of Shakespeare's Macbeth into three languages: French, Italian, and Persian. To accomplish the aims of the study, metaphori…	2				Jahrom Univ, Dept Englisch Language, Jahrom, Iran. Ghanooni, AR (corresponding author), Jahrom Univ, Dept Englisch Language, POB 74135-3, Jahrom, Iran. ghanoonialireza@yahoo.com
2	Journal Article	H. Link; K. Kochanowski; U. Sauer	2013	Systematic identification of allosteric protein-metabolite interactions that control enzyme activity in vivo		Theoretically framed within Vygotskyan sociocultural theory (SCT) of mind, the present study investigated resurfacing of private speech markers by Iranian elementary female EFL learners in teacher-learner interactions. To this end, an elementary EFL class including 12 female learners and a same-sex teacher were selected as the participants of the study. As for the data, six 30-minute reading comp…	Iranian Journal of Language Teaching Research			5		2	53-74					Sum	Article		Private speech in teacher-learner interactions in an EFL context: A sociocultural perspective	Iran. J. Lang. Teach. Res.	2322-1291													WOS:000442760800005			cognitive regulation private speech socio-cultural theory teacher-learner interactions LANGUAGE GESTURE L1	Theoretically framed within Vygotskyan sociocultural theory (SCT) of mind, the present study investigated resurfacing of private speech markers by Iranian elementary female EFL learners in teacher-learner interactions. To this end, an elementary EFL class including 12 female learners and a same-sex teacher were selected as the participants of the study. As for the data, six 30-minute reading comp…	2				[Gheisari, Nouzar] Islamic Azad Univ, Kermanshah Branch, Kermanshah, Iran. Gheisari, N (corresponding author), Islamic Azad Univ, Dept ELT, Kermanshah Branch, Kermanshah, Iran. nouzargheisari@yahoo.com
2	Journal Article	H. M. Fu; F. Y. Meng; R. L. Molatudi; B. G. Zhang	2016	Sorghum and Switchgrass as Biofuel Feedstocks on Marginal Lands in Northern China		Switchgrass is a perennial crop producing high amounts of biomass for good quality pellet production. The objective of this study is to examine the efficiency of different cultural practices of switchgrass for pellet production under field conditions for four different N-fertilization (0, 80, 160 and 240 kg ha(-1)) and two different irrigation levels (0 and 250 mm), in two soils in central Greece…	Land Use Policy			41			506-513					Nov	Article		Assessing the efficiency of switchgrass different cultural practices for pellet production	Land Use Pol.	0264-8377	10.1016/j.landusepol.2014.04.004												WOS:000341548600046			Switchgrass Economic efficiency Pellet Data Envelopment Analysis ECONOMIC-ANALYSIS PANICUM-VIRGATUM ENERGY CROPS BIOMASS LOWLAND UPLAND ESTABLISHMENT POPULATIONS PERFORMANCE VARIETIES	Switchgrass is a perennial crop producing high amounts of biomass for good quality pellet production. The objective of this study is to examine the efficiency of different cultural practices of switchgrass for pellet production under field conditions for four different N-fertilization (0, 80, 160 and 240 kg ha(-1)) and two different irrigation levels (0 and 250 mm), in two soils in central Greece…	4				[Giannoulis, Kyriakos D.; Bartzialis, Dimitris; Danalatos, Nicholaos G.] Univ Thessaly, Dept Agr Crop Prod & Rural Environm, Lab Agron & Appl Crop Physiol, Volos 38446, Greece. [Vlontzos, George] Univ Thessaly, Dept Agr Crop Prod & Rural Environm, Volos 38446, Greece. [Karyotis, Theodore] Inst Soil Mapping & Classificat, Larisa, Greece. Giannoulis, KD (corresponding author), Univ Thessaly, Dept A…
2	Journal Article	H. M. Krumholz; S. Cummings; M. York	1990	Blood Culture Phlebotomy - Switching Needles Does Not Prevent Contamination		Cultural priming studies frequently employ non-validated, stereotypical images. Here, we empirically select images to separately evoke two cultural mindsets: Hispanic and US-American. Spanish-English bilinguals identifying as Hispanic/Latino (N = 149) rated 50 images online for their cultural and emotional evocation. Based on relative cultural identification, cultural delegate" (strongly US-Ameri…	Social Psychology			51		6	422-439						Empirical Study; Quantitative Study		Selection and characterization of cultural priming stimuli for the activation of Spanish and English cultural mindsets among Hispanic/Latino bilinguals in the United States		1864-9335 2151-2590	https://dx.doi.org/10.1027/1864-9335/a000426												2020-76615-001			Hispanic/Latino, Spanish-English, bilingual, cultural frame switching, cultural priming *Bilingualism *Priming *Multiculturalism *Latinos/Latinas *Positive Emotions Demographic Characteristics Discrimination Test Construction Linguistics & Language & Speech [2720] Human Male Female Adulthood (18 yrs & older) Young Adulthood (18-29 yrs) Thirties (30-39 yrs) Middle Age (40-64 yrs) us	Cultural priming studies frequently employ non-validated, stereotypical images. Here, we empirically select images to separately evoke two cultural mindsets: Hispanic and US-American. Spanish-English bilinguals identifying as Hispanic/Latino (N = 149) rated 50 images online for their cultural and emotional evocation. Based on relative cultural identification, cultural delegate" (strongly US-Ameri…			https://ovidsp.ovid.com/ovidweb.cgi?T=JS&CSC=Y&NEWS=N&PAGE=fulltext&D=psyc17&AN=2020-76615-001		Reynolds Gianola, Morgan: mgianola@miami.edu Gianola, Morgan: Department of Psychology, University of Miami, 5151 San Amaro Dr, Suite 108, Coral Gables, FL, US, 33146, mgianola@miami.edu Gianola, Morgan: Department of Psychology, University of Miami, Coral Gables, FL, US Yepes, Beatriz E.: Department of Psychology, University of Miami, Coral Gables, FL, US Losin, Elizabeth A. Reynolds: Department…
2	Journal Article	H. M. Krumholz; S. Cummings; M. York	1990	Blood culture phlebotomy: switching needles does not prevent contamination		Cultural priming studies frequently employ non-validated, stereotypical images. Here, we empirically select images to separately evoke two cultural mindsets: Hispanic and US-American. Spanish-English bilinguals identifying as Hispanic/Latino (N = 149) rated 50 images online for their cultural and emotional evocation. Based on relative cultural identification, cultural delegate" (strongly US-Ameri…	Social Psychology			51		6	422-439					Nov	Article		Selection and Characterization of Cultural Priming Stimuli for the Activation of Spanish and English Cultural Mindsets Among Hispanic/Latino Bilinguals in the United States	Soc. Psychol.	1864-9335	10.1027/1864-9335/a000426												WOS:000599965500006			Hispanic/Latino cultural frame switching Spanish-English bilingual cultural priming BICULTURAL SELF LANGUAGE IDENTITY IDENTIFICATION ACCULTURATION EMOTION IMPACT	Cultural priming studies frequently employ non-validated, stereotypical images. Here, we empirically select images to separately evoke two cultural mindsets: Hispanic and US-American. Spanish-English bilinguals identifying as Hispanic/Latino (N = 149) rated 50 images online for their cultural and emotional evocation. Based on relative cultural identification, cultural delegate" (strongly US-Ameri…	0				[Gianola, Morgan; Yepes, Beatriz E.; Losin, Elizabeth A. Reynolds] Univ Miami, Dept Psychol, 5151 San Amaro Dr,Suite 108, Coral Gables, FL 33146 USA. Gianola, M (corresponding author), Univ Miami, Dept Psychol, 5151 San Amaro Dr,Suite 108, Coral Gables, FL 33146 USA. mgianola@miami.edu
2	Journal Article	H. O. Ozguldez; I. Bedzhov	2021	In Vitro Culture of Mouse Blastocysts to the Egg Cylinder Stage via Mural Trophectoderm Excision		The children of immigrants are often referred to as second-generation youth. Although there is tremendous diversity among them, they often share the common experience of being bicultural by holding both heritage and mainstream cultural identities. Given that cultures generally promote similar expectations for youth (e.g., showing respect for parents), holding two cultural identities is not necess…	Social and Personality Psychology Compass			4		1	14-29					Feb			Living at the crossroads of cultural worlds: The experience of normative conflicts by second generation immigrant youth		1751-9004	https://dx.doi.org/10.1111/j.1751-9004.2009.00228.x												2010-03371-002			cultural identity, normative conflicts experiences, second generation youth, immigration, biculturality *Conflict *Cross Cultural Differences *Immigration *Social Identity *Cultural Identity Life Experiences Culture & Ethnology [2930] Human	The children of immigrants are often referred to as second-generation youth. Although there is tremendous diversity among them, they often share the common experience of being bicultural by holding both heritage and mainstream cultural identities. Given that cultures generally promote similar expectations for youth (e.g., showing respect for parents), holding two cultural identities is not necess…			https://ovidsp.ovid.com/ovidweb.cgi?T=JS&CSC=Y&NEWS=N&PAGE=fulltext&D=psyc7&AN=2010-03371-002		Giguere, Benjamin: bgiguere@yorku.ca Giguere, Benjamin: York University, Department of Psychology, 4700 Keele, Toronto, ON, Canada, M3J 1P3, bgiguere@yorku.ca Giguere, Benjamin: York University, Toronto, ON, Canada Lalonde, Richard: York University, Toronto, ON, Canada Lou, Evelina: York University, Toronto, ON, Canada
2	Journal Article	H. P. Abbott	2000	What do we mean when we say 'narrative literature?' - Looking for answers across disciplinary borders			Austronesian Soundscapes: Performing Arts in Oceania and Southeast Asia	Amsterdam 1071	Amsterdam Univ Press	4			193-204			IIAS Publications Series Edited Volumes					Breaking the Tikol? Code-switching, Cassette Culture and a Lihirian Song Form		978-90-485-0811-2; 978-9-08-964085-7													WOS:000344160200010			PAPUA-NEW-GUINEA		Article; Book Chapter PRINSENGRACHI 747-51, AMSTERDAM 1071, NETHERLANDS				Gillespie, K (corresponding author), Australian Natl Univ, Res Sch Pacific & Asian Studies, Div Asian & Pacific Hist, Canberra, ACT 0200, Australia.
1	Journal Article	H. R. Meng; T. Nakamoto	2018	Discourse particles in Chinese-Japanese code switching: Constrained by the Matrix Language Frame?		During the Summer of 2016, the Planetarium of Rome organized a successful and innovative public observing event: E Lucevan le Stelle. Intended to revamp the attention for the local Planetarium and Astronomical Museum - closed since 4 years for renovation works - the event was a call to citizens and amateurs to join the Planetarium astronomers at 8 different locations in the city with their own te…	Mediterranean Archaeology & Archaeometry			18		4	417-423						Article; Proceedings Paper		E Lucevan Le Stelle: Engaging the Public of Rome in a Cultural Repossession of the Urban Sky	Mediterr. Archaeol. Archaeom.	1108-9628	10.5281/zenodo.1477036												WOS:000460799300051			Astronomy Communication of science Planetarium Rome Star Party Public Outreach Cultural Heritage	During the Summer of 2016, the Planetarium of Rome organized a successful and innovative public observing event: E Lucevan le Stelle. Intended to revamp the attention for the local Planetarium and Astronomical Museum - closed since 4 years for renovation works - the event was a call to citizens and amateurs to join the Planetarium astronomers at 8 different locations in the city with their own te…	Joint Conference of 10th INSAP Conference / 11th Oxford Conference / 25th SEAC Conference - The Road to the Stars SEP 18-22, 2017 Santiago de Compostela, SPAIN INSAP, SEAC 0 SI				[Giovanardi, Stefano; Catanzaro, Gabriele; Gandolfi, Giangiacomo; Masi, Gianluca] Planetarium & Astron Museum Rome, Rome, Italy. Giovanardi, S (corresponding author), Planetarium & Astron Museum Rome, Rome, Italy. stefano_giovanardi@yahoo.it
2	Journal Article	H. Shishido; A. Harazaki; Y. Kameda; I. Kitahara	2017	Smoothly Switching Method of Asynchronous Multi-View Videos Using Frame Interpolation		Although scholars increasingly use institutional logics to explain macrolevel phenomena, we still know little about the micro-level psychological mechanisms by which institutional logics shape individual action. In this paper, we propose that individuals internalize institutional logics as an associative network of schemas that shapes individual actions through a process we call institutional fra…	How Institutions Matter!	Bingley	Emerald Group Publishing Ltd	48A			35-69			Research in the Sociology of Organizations					Institutional Frame Switching: How Institutional Logics Shape Individual Action		0733-558X 978-1-78635-429-7; 978-1-78635-430-3													WOS:000429809600002			Institutional logics schema implicit theory cognition JUDGMENTS COGNITION CULTURE ORGANIZATIONS LEGITIMACY COMPLEXITY TRANSFORMATION PERSPECTIVES VOCABULARIES PERSISTENCE	Although scholars increasingly use institutional logics to explain macrolevel phenomena, we still know little about the micro-level psychological mechanisms by which institutional logics shape individual action. In this paper, we propose that individuals internalize institutional logics as an associative network of schemas that shapes individual actions through a process we call institutional fra…	Article; Book Chapter HOWARD HOUSE, WAGON LANE, BINGLEY, W YORKSHIRE BD16 1WA, ENGLAND				[Glaser, Vern L.] Univ Alberta, Alberta Sch Business, Edmonton, AB, Canada. [Fast, Nathanael J.] Univ Southern Calif, Marshall Sch Business, Los Angeles, CA USA. [Harmon, Derek J.] Univ Michigan, Ross Sch Business, Ann Arbor, MI 48109 USA. [Green, Sandy E., Jr.] Calif State Univ Northridge, Coll Business & Econ, Los Angeles, CA USA. Glaser, VL (corresponding author), Univ Alberta, Alberta Sch Bus…
2	Journal Article	H. Shishido; A. Harazaki; Y. Kameda; I. Kitahara	2019	Smooth switching method for asynchronous multiple viewpoint videos using frame interpolation		While structure and culture often are proclaimed dual and yet autonomous, this paper spells out a processual approach in which structure and culture are seen as intertwined and interdependent formations. To that end, we aim at understanding how meanings come to be, then build into process, and become integrated in a set of constructs of differing scopes, scales, and levels collectively known as c…	Poetics			38		6	567-586					Dec	Article		Switchings under uncertainty: The coming and becoming of meanings	Poetics	0304-422X	10.1016/j.poetic.2010.09.003												WOS:000285705100005			NETWORKS IDENTITIES DYNAMICS CULTURE MODELS	While structure and culture often are proclaimed dual and yet autonomous, this paper spells out a processual approach in which structure and culture are seen as intertwined and interdependent formations. To that end, we aim at understanding how meanings come to be, then build into process, and become integrated in a set of constructs of differing scopes, scales, and levels collectively known as c…	48 SI				[Godart, Frederic C.] INSEAD, F-77305 Fontainebleau, France. [White, Harrison C.] Columbia Univ, Dept Sociol, New York, NY 10027 USA. Godart, FC (corresponding author), INSEAD, Blvd Constance, F-77305 Fontainebleau, France. frederic.godart@insead.edu; hcw2@columbia.edu
2	Journal Article	H. Strauss; I. Lewin	1982	An empirical study of the Weigl-Goldstein-Scheerer Color-Form Test according to a developmental frame of reference			Trends in Biotechnology			4		9	227-230					Sep	Editorial Material		Switched-on Tissue-Cultures	Trends Biotechnol.	0167-7799	10.1016/0167-7799(86)90114-9												WOS:A1986E261200001					5				GOLDSWORTHY, A (corresponding author), UNIV LONDON IMPERIAL COLL SCI & TECHNOL,DEPT PURE & APPL BIOL,LONDON SW7 2BB,ENGLAND.
2	Journal Article	I. Botu; M. Botu; G. Achim; A. Baciu	2010	Plum Culture in Romania: Present Situation and Perspectives		The purpose of this study was to collect experiences in mental health treatment from people living with physical disabilities and low vision or blindness. In addition to gathering narratives about their best and worst experiences, participants shared their perceptions about their therapists' knowledge of disability issues, level of disability affirmativeness and their ability to hold disability i…	Dissertation Abstracts International: Section B: The Sciences and Engineering			82		11-B	No Pagination Specified						Dissertation Empirical Study; Interview; Qualitative Study		Experiences of people with disabilities in mental health treatment		0419-4217													2021-61328-228			Blindness, Cultural competence, Disability, Low vision, Mental health/therapy, Psychotherapy *Accommodation (Disabilities) *Blind *Mental Health *Therapists *Treatment Health Care Seeking Behavior Physical Disorders Psychotherapy Social Processes & Social Issues [2900] Social Psychology [3000] Human	The purpose of this study was to collect experiences in mental health treatment from people living with physical disabilities and low vision or blindness. In addition to gathering narratives about their best and worst experiences, participants shared their perceptions about their therapists' knowledge of disability issues, level of disability affirmativeness and their ability to hold disability i…			https://ovidsp.ovid.com/ovidweb.cgi?T=JS&CSC=Y&NEWS=N&PAGE=fulltext&D=psyc18&AN=2021-61328-228		Gomez, Marco Antonio: Alliant International University, San Francisco, CSPP, US
2	Journal Article	I. Darginaviciene; I. Ignotaite	2020	Code-switching in the computer-mediated communication		In this article, I respond to commentaries by Karen Riggs Skean (2018) (see record 2001-00241-003) and Shigeru Iwakabe (2018) (see record 2001-00241-002) on my presentation of the case of Rosa," (Vigoda Gonzalez, 2018) (see record 2001-00241-001), a survivor of chronic relational trauma. In her insightful response, Riggs Skean (2018) elaborates on the interplay between language switching and the …	Pragmatic Case Studies in Psychotherapy			14		1	77-86						Comment/Reply		The case of Rosa": Reflections on the treatment of a survivor of relational trauma"		1553-0124	https://dx.doi.org/10.14713/pcsp.v14i1.2035												2018-46914-004			accelerated experiential dynamic therapy (AEDP), post-traumatic stress disorder (PTSD), the role of bilingualism, the role if biculturalism, ethnic/cultural matching, therapeutic alliance, systematic case studies, clinical case studies, emotional change *Cultural Sensitivity *Ethnic Identity *Posttraumatic Stress Disorder *Psychotherapy *Trauma Strategies Symptoms Psychotherapy & Psychotherapeuti…	In this article, I respond to commentaries by Karen Riggs Skean (2018) (see record 2001-00241-003) and Shigeru Iwakabe (2018) (see record 2001-00241-002) on my presentation of the case of Rosa," (Vigoda Gonzalez, 2018) (see record 2001-00241-001), a survivor of chronic relational trauma. In her insightful response, Riggs Skean (2018) elaborates on the interplay between language switching and the …			https://ovidsp.ovid.com/ovidweb.cgi?T=JS&CSC=Y&NEWS=N&PAGE=fulltext&D=psyc15&AN=2018-46914-004		Gonzales, Nicole Vigoda: nivigo@gmail.com Gonzales, Nicole Vigoda: Columbia University, Alfred Lerner Hall, 5th and 8th Floors, Mail Code 2606, 2920 Broadway, New York, NY, US, 10027, nivigo@gmail.com Gonzales, Nicole Vigoda: Columbia University, New York, NY, US
2	Journal Article	I. Kubokawa; Y. Takeshima; M. Ota; M. Enomoto; Y. Okizuka; T. Mori; N. Nishimura; H. Awano; M. Yagi; M. Matsuo	2010	Molecular characterization of the 5 '-UTR of retinal dystrophin reveals a cryptic intron that regulates translational activity		Vehicular congestion on the streets of Bengaluru has been tackled, since the late 1990s at least, through a hybrid coalition of actors, technologies, norms, and discourses that have political consequences. Technopolitical regimes, understood as an ordering that enrolls technologies and artifacts amongst other things to achieve specific political aims, is a particularly apposite framing for deline…	Science as Culture			29		3	345-364					Jul	Article		Regime of Congestion: Technopolitics of Mobility and Inequality in Bengaluru, India	Sci. Cult.	0950-5431	10.1080/09505431.2019.1705272												WOS:000504373700001			Urban technopolitical regimes India congestion infrastructure CHALLENGES STS	Vehicular congestion on the streets of Bengaluru has been tackled, since the late 1990s at least, through a hybrid coalition of actors, technologies, norms, and discourses that have political consequences. Technopolitical regimes, understood as an ordering that enrolls technologies and artifacts amongst other things to achieve specific political aims, is a particularly apposite framing for deline…	Concordia University; Centre for Urban Science and Engineering (C-USE) at the Indian Institute of Technology, Bombay 7 SI				[Gopakumar, Govind] Concordia Univ, Ctr Engn Soc, Montreal, PQ, Canada. Gopakumar, G (corresponding author), Concordia Univ, 1455 Maisonneuve Blvd W,EV2-255, Montreal, PQ H3G 1M8, Canada. govind.gopakumar@concordia.ca
2	Journal Article	I. Matsuda; T. Ishikawa; Y. Kameda; S. Itoh	2017	A Machine Learning Approach to Reducing Image Coding Artifacts		A simple and precise system for population estimation of epi-megabenthos using an underwater photographic camera is proposed. A standard 35 mm film camera with motor wind -mounted in an underwater case is attached on a stainless steel frame to photograph 1 m2 of sea bed. The camera is triggered by a rigid foot switch set off on contact with the sea bed; thus, only vertical lowering is needed in o…	Marine Ecology Progress Series			110		2025-03-02	151-158					Jul	Article		Distribution and Abundance of Cultured Scallop Patinopecten-Yessoensis in Extensive Sea Beds as Assessed by Underwater Camera	Mar. Ecol.-Prog. Ser.	0171-8630	10.3354/meps110151												WOS:A1994NZ90100006			SCALLOP DISTRIBUTION POPULATION ESTIMATE UNDERWATER CAMERA 2-STAGE SAMPLING PLACOPECTEN-MAGELLANICUS GMELIN POPULATIONS GROWTH	A simple and precise system for population estimation of epi-megabenthos using an underwater photographic camera is proposed. A standard 35 mm film camera with motor wind -mounted in an underwater case is attached on a stainless steel frame to photograph 1 m2 of sea bed. The camera is triggered by a rigid foot switch set off on contact with the sea bed; thus, only vertical lowering is needed in o…	19				Tokoro fishermens cooperat assoc, tokoro, hokkaido 09302, japan. GOSHIMA, S (corresponding author), HOKKAIDO UNIV, FAC FISHERIES, MINATO CHO, HAKODATE, HOKKAIDO 041, JAPAN.
2	Journal Article	I. Otomo; T. Fujihashi; Y. Hirota; T. Watanabe	2017	High Quality Multi-View Video Streaming over Multiple Transmission Paths		This article considers the education of minorities and offers the concept of markers of identity; currently the most notable are nationality and citizenship but these may change, particularly during periods of crisis. Cultures can use minimal markers. Individuals may switch cultures and adopt conspicuous characteristics as a symbol, but culture switching may be incomplete and many are intermediat…	Comparative Education			33		1	2028-09-01					Mar	Article		Some problems of identity and education: A comparative examination of multicultural education	Comp. Educ.	0305-0068	10.1080/03050069728613												WOS:A1997WW46700002				This article considers the education of minorities and offers the concept of markers of identity; currently the most notable are nationality and citizenship but these may change, particularly during periods of crisis. Cultures can use minimal markers. Individuals may switch cultures and adopt conspicuous characteristics as a symbol, but culture switching may be incomplete and many are intermediat…	19				Grant, N (corresponding author), UNIV GLASGOW,DEPT EDUC STUDIES,GLASGOW G12 8QQ,LANARK,SCOTLAND.
2	Journal Article	I. Yaman; J. Fernandez; H. Liu; M. Caprara; A. A. Komar; A. E. Koromilas; L. Zhou; M. D. Snider; D. Scheuner; R. J. Kaufman; M. Hatzoglou	2003	The zipper model of translational control: a small upstream ORF is the switch that controls structural remodeling of an mRNA leader		This essay approaches the question of Melville's engagement with things Spanish and Spanish American not by analyzing cultural representations and stereotypes, but by asking: what was the kind and degree of Melville's competency in the Spanish language? How did he learn it and deploy it? The essay draws on corpus-driven evidence and theories arising from three overlapping subfields of linguistics…	Leviathan-a Journal of Melville Studies			23		3	17-34					Oct	Article		Maritime Pedagogies of the Spanish Language: Or, How Much Spanish Did Melville Know?	Leviathan	1525-6995													WOS:000712812400002				This essay approaches the question of Melville's engagement with things Spanish and Spanish American not by analyzing cultural representations and stereotypes, but by asking: what was the kind and degree of Melville's competency in the Spanish language? How did he learn it and deploy it? The essay draws on corpus-driven evidence and theories arising from three overlapping subfields of linguistics…	0				[Gruesz, Kirsten Silva] Univ Calif Santa Cruz, Santa Cruz, CA 95064 USA. Gruesz, KS (corresponding author), Univ Calif Santa Cruz, Santa Cruz, CA 95064 USA.
4	Journal Article	Ingrid Andersson; Joseph Rusanganwa	2011	Language and space in a multilingual undergraduate physics classroom in Rwanda		Humans are quintessentially social, yet much of cognitive psychology has focused on the individual, in individual settings. The literature on joint action is one of the most prominent exceptions. Joint-action research studies the sociality of our mental representations by examining how the tasks of other people around us affect our own task performance. Executive functions are a family of general…	Acta Psychologica Sinica			52		9	1071-1086					Sep	Article		The influence of multilingualism and multiculturalism on individual and social switching: Evidence from the Xibe	Acta Psychol. Sin.	0439-755X	10.3724/SP.J.1041.2020.01071												WOS:000562723800004			Xinjiang Xibe Northeast Xibe joint action cognitive switching function S-R COMPATIBILITY EXECUTIVE FUNCTION BILINGUALISM	Humans are quintessentially social, yet much of cognitive psychology has focused on the individual, in individual settings. The literature on joint action is one of the most prominent exceptions. Joint-action research studies the sociality of our mental representations by examining how the tasks of other people around us affect our own task performance. Executive functions are a family of general…	0				[Zhang Jijia] Renmin Univ China, Dept Psychol, Beijing 100872, Peoples R China. State Ethn Affairs Commiss Key Res Ctr Language C, Beijing 100872, Peoples R China. Minist Educ, Key Res Ctr Natl Psychol & Educ, Natl Educ Dev Ctr, Beijing 100872, Peoples R China. Zhang, JJ (corresponding author), Renmin Univ China, Dept Psychol, Beijing 100872, Peoples R China. Zhangjj1955@163.com
4	Journal Article	Ivan Carbajal	2022	Neurociencia bicultural: Testing the effects of culture on recognition memory in bicultural Latinxs		Due to the increased mobility of the world population driven by technology, people in today's world are interacting more than ever. Globalization reveals the need for intercultural awareness. Therefore, this study aims to raise the intercultural awareness of EFL learners, aged between 12 and 13 through the use of Six Thinking Hats model with several modifications and presents an alternative way f…	Porta Linguarum					37	259-274					Jan	Article		Using six thinking hats to raise intercultural awareness: A pre-experimental study	Porta Linguarum	1697-7467	10.30827/portalin.vi37.20771												WOS:000758029700015			intercultural awareness intercultural communication parallel thinking six thinking hats	Due to the increased mobility of the world population driven by technology, people in today's world are interacting more than ever. Globalization reveals the need for intercultural awareness. Therefore, this study aims to raise the intercultural awareness of EFL learners, aged between 12 and 13 through the use of Six Thinking Hats model with several modifications and presents an alternative way f…	0				[Gursoy, Esim] Bursa Uludag Univ, Bursa, Turkey. [Ozcan, Eda Nur] Bursa Tech Univ, Bursa, Turkey. Gursoy, E (corresponding author), Bursa Uludag Univ, Bursa, Turkey.
2	Journal Article	J. A. Banks; B. B. McGuire; S. Loeb; S. Shrestha; B. T. Helfand; W. J. Catalona	2013	Bacteriuria and antibiotic resistance in catheter urine specimens following radical prostatectomy		The aim of this paper was to describe 3 possible histogenetic pathways for poorly cohesive (diffuse) carcinomas and 2 for intestinal-type gastric carcinomas (GCs), which might influence the behavior of GC. In the present observational study, 102 patients with early (n = 50) and advanced GCs (n = 52) were evaluated, and the histogenetic background was analyzed. All of the cases were sporadic GCs. …	Medicine			94		42						Oct	Article		New Insights in Histogenetic Pathways of Gastric Cancer	Medicine	0025-7974	10.1097/MD.0000000000001810												WOS:000369641600065				The aim of this paper was to describe 3 possible histogenetic pathways for poorly cohesive (diffuse) carcinomas and 2 for intestinal-type gastric carcinomas (GCs), which might influence the behavior of GC. In the present observational study, 102 patients with early (n = 50) and advanced GCs (n = 52) were evaluated, and the histogenetic background was analyzed. All of the cases were sporadic GCs. …	University of Medicine and Pharmacy of Tirgu-Mures, Romania [19/2014]; Smoking Research Foundation (SRF); MEXT [S-001]; A-MED, from Japan 4 Baltimore e1810 26496316				[Gurzu, Simona; Jung, Ioan] Univ Med & Pharm, Dept Pathol, 38 Ghe Marinescu St, Targu Mures, Romania. [Sugimura, Haruhiko] Hamamatsu Univ, Dept Tumor Pathol, Sch Med, Hamamatsu, Shizuoka, Japan. [Orlowska, Janina] Maria Sklodowska Curie Mem Canc Ctr, Dept Pathol, Warsaw, Poland. [Orlowska, Janina] Maria Sklodowska Curie Mem Canc Ctr, Inst Oncol, Warsaw, Poland. [Szentirmay, Zoltan] Natl Inst Onco…
2	Journal Article	J. A. Washington	1994	Collection, transport, and processing of blood cultures		The student-centred, progressive paradigm has not had sustained success in changing teacher-centred, formalistic practices in developing' country classrooms. Does Gestalt-switch' and paradigm reversal demonstrate that progressive theory has realigned with formalistic reality, or has it remained axiomatic in the research and evaluation literature? This review classifies the literature about progre…	Compare-a Journal of Comparative and International Education			47		1	62-76						Article		The failure of progressive paradigm reversal	Compare	0305-7925	10.1080/03057925.2016.1138396												WOS:000395194100006			Cognitive dissonance formalism paradigm reversal pedagogy progressivism LEARNER-CENTERED EDUCATION DEVELOPING-COUNTRIES CLASSROOM PRACTICE PRIMARY-SCHOOLS CHILD SOLDIERS CULTURE WARS PEDAGOGY RECONCEPTUALIZATION IMPLEMENTATION ACHIEVEMENT	The student-centred, progressive paradigm has not had sustained success in changing teacher-centred, formalistic practices in developing' country classrooms. Does Gestalt-switch' and paradigm reversal demonstrate that progressive theory has realigned with formalistic reality, or has it remained axiomatic in the research and evaluation literature? This review classifies the literature about progre…	8				gerardguthrie6@gmail.com
2	Journal Article	J. Banks; B. McGuire; S. Loeb; S. Shrestha; B. Helfand; W. Catalona	2013	Bacteriuria and antibiotic resistance in catheter urine specimens following radical prostatectomy		In this paper we present a dense visual odometry system for RGB-D cameras performing both photometric and geometric error minimisation to estimate the camera motion between frames. Contrary to most works in the literature, we parametrise the geometric error by the inverse depth instead of the depth, which translates into a better fit of the distribution of the geometric error to the used robust c…	Robotics and Autonomous Systems			75			571-583					Jan	Article		Dense RGB-D visual odometry using inverse depth	Robot. Auton. Syst.	0921-8890	10.1016/j.robot.2015.09.026												WOS:000367763400034			RGB-D Visual odometry	In this paper we present a dense visual odometry system for RGB-D cameras performing both photometric and geometric error minimisation to estimate the camera motion between frames. Contrary to most works in the literature, we parametrise the geometric error by the inverse depth instead of the depth, which translates into a better fit of the distribution of the geometric error to the used robust c…	Ministerio de Economia y Competitividad; European Union [DPI2012-31781]; Ministerio de Educacion, Cultura y Deporte [FPU AP2012-5507] 17 B				[Gutierrez-Gomez, Daniel; Guerrero, J. J.] Univ Zaragoza, Inst Invest Ingn Aragon I3A, Zaragoza 50018, Spain. [Gutierrez-Gomez, Daniel; Guerrero, J. J.] Univ Zaragoza, DIIS, Zaragoza 50018, Spain. [Mayol-Cuevas, Walterio] Univ Bristol, Dept Comp Sci, Bristol BS8 1TH, Avon, England. Gutierrez-Gomez, D (corresponding author), Univ Zaragoza, Inst Invest Ingn Aragon I3A, Zaragoza 50018, Spain. daniel…
2	Journal Article	J. Berthonneau; P. Parent; O. Grauby; D. Ferry; C. Laffon; A. Colombini; B. Courtois; P. Bromblet	2019	Yellowing of laser-cleaned artworks: Formation of residual hydrocarbon compounds after Nd:YAG laser cleaning of gypsum plates covered by lamp black		Black older adults from lower socioeconomic environments are often neglected in health technology interventions. Voice assistants have a potential to make healthcare more accessible to older adults, yet, little is known about their experiences with this type of health information seeking, especially Black older adults. Through a three-phase exploratory study, we explored health information seekin…	Proceedings of the SIGCHI Conference on Human Factors in Computing Systems											Apr			It's Kind of Like Code-Switching": Black Older Adults' Experiences with a Voice Assistant for Health Information Seeking"	Proc SIGCHI Conf Hum Factor Comput Syst		https://dx.doi.org/10.1145/3491102.3501995												35876765				Black older adults from lower socioeconomic environments are often neglected in health technology interventions. Voice assistants have a potential to make healthcare more accessible to older adults, yet, little is known about their experiences with this type of health information seeking, especially Black older adults. Through a three-phase exploratory study, we explored health information seekin…	Using Smart Source Parsing 2022 Apr Harrington, Christina N Garg, Radhika Woodward, Amanda Williams, Dimitri 604		https://ovidsp.ovid.com/ovidweb.cgi?T=JS&CSC=Y&NEWS=N&PAGE=fulltext&D=pmnm&AN=35876765		Harrington, Christina N. Carnegie Mellon University, Pittsburgh, PA, USA. Garg, Radhika. School of Information Studies, Syracuse University, Syracuse, NY, USA. Woodward, Amanda. Michigan State University, East Lansing, MI, USA. Williams, Dimitri. DePaul University, Chicago, IL, USA.
2	Journal Article	J. Bing; D. Heller	2003	How many lesbians does it take to screw in a light bulb?""		Self-folding technologies have been studied by many researchers for applications to various engineering fields. Most of the self-folding methods that use the physical properties of materials require complex preparation, and usually take time to complete. In order to solve these problems, we focus on the elasticity of a material, and propose a model for forming a 3D structure using its characteris…	Frontiers in Robotics and Ai			6								Jan	Article		Self-Assembled 3D Actuator Using the Resilience of an Elastomeric Material	Front. Robot. AI	2296-9144	10.3389/frobt.2019.00152												WOS:000509909600001			soft robotics dielectric elastomer actuator self-folding method self-assembled actuator gripper PAPER ROBOT	Self-folding technologies have been studied by many researchers for applications to various engineering fields. Most of the self-folding methods that use the physical properties of materials require complex preparation, and usually take time to complete. In order to solve these problems, we focus on the elasticity of a material, and propose a model for forming a 3D structure using its characteris…	JSPS KAKENHI [18H05473, 18H05895, 19K20377]; Waseda University [2018S-125] 1 152 33501167				[Hashimoto, Naoki; Shigemune, Hiroki; Sawada, Hideyuki] Waseda Univ, Dept Appl Phys, Tokyo, Japan. [Shigemune, Hiroki; Minaminosono, Ayato; Maeda, Shingo] Shibaura Inst Technol, Div Mech Engn, Tokyo, Japan. Hashimoto, N; Shigemune, H (corresponding author), Waseda Univ, Dept Appl Phys, Tokyo, Japan. hashimoto@sawada.phys.waseda.ac.jp; hshige@shibaura-it.ac.jp
2	Journal Article	J. C. Quarterman; P. J. Slininger; R. E. Hector; B. S. Dien	2018	Engineering Candida phangngensis-an oleaginous yeast from the Yarrowia clade-for enhanced detoxification of lignocellulose-derived inhibitors and lipid overproduction		The present paper explores cross-cultural variation in spatial cognition by comparing spatial reconstruction tasks by Dutch and Namibian elementary school children. These two communities differ in the way they predominantly express spatial relations in language. Four experiments investigate cognitive strategy preferences across different levels of task-complexity and instruction. Data show a corr…	Cognition			119		1	70-80					Apr	Article		Plasticity of human spatial cognition: Spatial language and cognition covary across cultures	Cognition	0010-0277	10.1016/j.cognition.2010.12.009												WOS:000288977600006			Cross-cultural differences Spatial cognition ORIENTATION TABLES MEMORY	The present paper explores cross-cultural variation in spatial cognition by comparing spatial reconstruction tasks by Dutch and Namibian elementary school children. These two communities differ in the way they predominantly express spatial relations in language. Four experiments investigate cognitive strategy preferences across different levels of task-complexity and instruction. Data show a corr…	90 21238953				[Haun, Daniel B. M.] Max Planck Inst Evolutionary Anthropol, D-04103 Leipzig, Germany. [Haun, Daniel B. M.; Rapold, Christian J.; Levinson, Stephen C.] Max Planck Inst Psycholinguist, NL-6525 XD Nijmegen, Netherlands. [Haun, Daniel B. M.] Univ Portsmouth, Portsmouth, Hants, England. [Rapold, Christian J.] Leiden Univ, NL-2311 BV Leiden, Netherlands. [Janzen, Gabriele] Radboud Univ Nijmegen, Inst …
2	Journal Article	J. C. Wilks; R. D. Kitko; S. H. Cleeton; G. E. Lee; C. S. Ugwu; B. D. Jones; S. S. BonDurant; J. L. Slonczewski	2009	Acid and base stress and transcriptomic responses in Bacillus subtilis		Methanotrophic bacteria are a group of prokaryotes capable of using methane as their sole carbon and energy source. Although efforts have been made to simulate and elucidate their metabolism via computational approaches or <sup>13</sup>C tracer analysis, major gaps still exist in our understanding of methanotrophic metabolism at the systems level. Particularly, direct measurements of system-wide …	mSystems 4(6) (no pagination), 2019 Article Number: e00748-19 Date of Publication: November 2019			4		6	no pagination								Quantifying methane and methanol metabolism of Methylotuvimicrobium buryatense" 5GB1C under substrate limitation"		2379-5077 (electronic)	https://dx.doi.org/10.1128/mSystems.00748-19															article *bacterial metabolism bacterium culture carbon source citric acid cycle energy resource energy yield glycolysis growth rate metabolic flux analysis *methanotrophic bacterium nonhuman oxidation carbon 13 *methane *methanol ribulose phosphate chemostat *Methylotuvimicrobium buryatense	Methanotrophic bacteria are a group of prokaryotes capable of using methane as their sole carbon and energy source. Although efforts have been made to simulate and elucidate their metabolism via computational approaches or <sup>13</sup>C tracer analysis, major gaps still exist in our understanding of methanotrophic metabolism at the systems level. Particularly, direct measurements of system-wide …	Enhancement type=8" status="002""		https://msystems.asm.org/content/msys/4/6/e00748-19.full.pdf https://ovidsp.ovid.com/ovidweb.cgi?T=JS&CSC=Y&NEWS=N&PAGE=fulltext&D=emed20&AN=2004757157		E. He L.; lianhe@uw.edu (He, Fu, Lidstrom) Department of Chemical Engineering, University of Washington, Seattle, WA, United States (Lidstrom) Department of Microbiology, University of Washington, Seattle, WA, United States (Fu) NanoString Technologies, Seattle, WA, United States
2	Journal Article	J. D. Vasta; K. E. LeSage; B. Fried	2011	A Simple Method for Culturing Neonatal Biomphalaria glabrata Snails		Methanotrophic bacteria are a group of prokaryotes capable of using methane as their sole carbon and energy source. Although efforts have been made to simulate and elucidate their metabolism via computational approaches or <sup>13</sup>C tracer analysis, major gaps still exist in our understanding of methanotrophic metabolism at the systems level. Particularly, direct measurements of system-wide …	Msystems 4(6), 2019 Dec 10			4		6							2019-12-12 06:00:00		Quantifying Methane and Methanol Metabolism of Methylotuvimicrobium buryatense" 5GB1C under Substrate Limitation"		2379-5077	https://dx.doi.org/10.1128/mSystems.00748-19															4/6/e00748-19 [pii] 10 1128/mSystems 00748-19 [doi] PMC6906744 [pmc]	Methanotrophic bacteria are a group of prokaryotes capable of using methane as their sole carbon and energy source. Although efforts have been made to simulate and elucidate their metabolism via computational approaches or <sup>13</sup>C tracer analysis, major gaps still exist in our understanding of methanotrophic metabolism at the systems level. Particularly, direct measurements of system-wide …			https://ovidsp.ovid.com/ovidweb.cgi?T=JS&CSC=Y&NEWS=N&PAGE=fulltext&D=pmnm4&AN=31822604		He, Lian. Department of Chemical Engineering, University of Washington, Seattle, Washington, USA lianhe@uw.edu. Fu, Yanfen. Department of Chemical Engineering, University of Washington, Seattle, Washington, USA. Lidstrom, Mary E. Department of Chemical Engineering, University of Washington, Seattle, Washington, USA. Lidstrom, Mary E. Department of Microbiology, University of Washington, Seattle, …
2	Journal Article	J. De Leersnyder; H. S. Kim; B. Mesquita	2020	My emotions belong here and there: extending the phenomenon of emotional acculturation to heritage culture fit		Methanotrophic bacteria are a group of prokaryotes capable of using methane as their sole carbon and energy source. Although efforts have been made to simulate and elucidate their metabolism via computational approaches or C-13 tracer analysis, major gaps still exist in our understanding of methanotrophic metabolism at the systems level. Particularly, direct measurements of system-wide fluxes are…	Msystems			4		6						Nov-Dec	Article		Quantifying Methane and Methanol Metabolism of Methylotuvimicrobium buryatense" 5GB1C under Substrate Limitation"	mSystems	2379-5077	10.1128/mSystems.00748-19												WOS:000518852300002			C-13 metabolic flux analysis bioreactor chemostat isotopically nonstationary type I methanotroph FLUX ANALYSIS MUTANT	Methanotrophic bacteria are a group of prokaryotes capable of using methane as their sole carbon and energy source. Although efforts have been made to simulate and elucidate their metabolism via computational approaches or C-13 tracer analysis, major gaps still exist in our understanding of methanotrophic metabolism at the systems level. Particularly, direct measurements of system-wide fluxes are…	University of Washington 10 e00748-19 31822604				[He, Lian; Fu, Yanfen; Lidstrom, Mary E.] Univ Washington, Dept Chem Engn, Seattle, WA 98195 USA. [Lidstrom, Mary E.] Univ Washington, Dept Microbiol, Seattle, WA 98195 USA. [Fu, Yanfen] NanoString Technol, Seattle, WA USA. He, L (corresponding author), Univ Washington, Dept Chem Engn, Seattle, WA 98195 USA. lian.he@uw.edu
2	Journal Article	J. H. Shen; K. M. Joos; R. D. Robinson; D. J. Shetlar; D. M. O'Day	1998	Human cornea wound healing in organ culture after Er : YAG laser ablation		The findings for adverbs and adverbial phrases in a naturalistic corpus of Miami Haitian Creole-English code-switching show that one language, Haitian Creole, asymmetrically supplies the grammatical frame while the other language, English, asymmetrically supplies mixed lexical categories like adverbs. Traces of code-switching with an English frame and Haitian Creole lexical categories suggest tha…	Bilingualism-Language and Cognition			13		4	409-428					Oct	Article		Adverb code-switching among Miami's Haitian Creole-English second generation	Biling.-Lang. Cogn.	1366-7289	10.1017/S1366728909990563												WOS:000283190900002			adverbs in Haitian Creole-English code-switching asymmetry and bidirectionality Matrix Language Frame compared with minimalism lexical and functional categories in bilingual syntax GRAMMAR	The findings for adverbs and adverbial phrases in a naturalistic corpus of Miami Haitian Creole-English code-switching show that one language, Haitian Creole, asymmetrically supplies the grammatical frame while the other language, English, asymmetrically supplies mixed lexical categories like adverbs. Traces of code-switching with an English frame and Haitian Creole lexical categories suggest tha…	4				Univ Florida, Dept Languages Literatures & Cultures, Gainesville, FL 32611 USA. Hebblethwaite, B (corresponding author), Univ Florida, Dept Languages Literatures & Cultures, 301 Pugh Hall,POB 115565, Gainesville, FL 32611 USA. hebble@ufl.edu
4	Journal Article	J. H. Y. Fu; C. Y. Chiu; M. W. Morris; M. J. Young	2007	Spontaneous inferences from cultural cues - Varying responses of cultural insiders and outsiders		Hyphal morphology and extracellular enzyme production of the fungus Mortierella isabellina were studied during grazing by a soil Collembola, Onychiurus armatus. Grazing induced switching from a normal" hyphal mode, with appressed growth and sporulating hyphae, to fan shaped sectors of fast growing and nonsporulating mycelium which developed extensive aerial mycelium. Specific protease and alpha-a…	Soil Biology & Biochemistry			23		4	361-366						Article		Mycelial Responses of the Soil Fungus, Mortierella-Isabellina, to Grazing by Onychiurus-Armatus (Collembola)	Soil Biol. Biochem.	0038-0717	10.1016/0038-0717(91)90192-M												WOS:A1991FG73600008			GROWTH SUBTENUIS	Hyphal morphology and extracellular enzyme production of the fungus Mortierella isabellina were studied during grazing by a soil Collembola, Onychiurus armatus. Grazing induced switching from a normal" hyphal mode, with appressed growth and sporulating hyphae, to fan shaped sectors of fast growing and nonsporulating mycelium which developed extensive aerial mycelium. Specific protease and alpha-a…	90				Univ coll cardiff,coll cardiff,sch pure & appl biol,cardiff cf1 3tl,wales. HEDLUND, K (corresponding author), UNIV LUND,DEPT ECOL,HELGONAVAGEN 5,S-22362 LUND,SWEDEN.
2	Journal Article	J. Hernando-Ayuso; C. Bombardelli; G. Bau	2019	Uncertainty propagation in the N-body problem using Dromo elements			Dissertation Abstracts International Section A: Humanities and Social Sciences			52		11-A	3983					May	Dissertation		Code switching and contextual culture: The Indian model of stability maintenance		0419-4209													1993-70645-001			contextual culture & code switching, India *Code Switching *Contextual Associations *Culture (Anthropological) Linguistics & Language & Speech [2720] Culture & Ethnology [2930] Human India				https://ovidsp.ovid.com/ovidweb.cgi?T=JS&CSC=Y&NEWS=N&PAGE=fulltext&D=psyc3&AN=1993-70645-001		Heinrich, Steven A.: U Illinois, Urbana-Champaign, US
2	Journal Article	J. Kawahara; K. M. Kobayashi	2015	Optimal buffer management for 2-frame throughput maximization		Reliable and efficient uncertainty propagation is crucial for the task of monitoring possible impacts of Near Earth Asteroids with our planet. It is well known that a switch of the primary body can greatly reduce the numerical truncation error in the case of planetary flybys. In the present work, the advantages of performing a primary body switch in the uncertainty propagation problem are explore…	Acta Astronautica			156			252-261					Mar	Article; Proceedings Paper		Uncertainty propagation in the N-body problem using Dromo elements	Acta Astronaut.	0094-5765	10.1016/j.actaastro.2017.12.030												WOS:000463688100023			Covariance propagation Dromo State transition matrix Near Earth asteroids Primary body switch RELATIVE MOTION ORBITS	Reliable and efficient uncertainty propagation is crucial for the task of monitoring possible impacts of Near Earth Asteroids with our planet. It is well known that a switch of the primary body can greatly reduce the numerical truncation error in the case of planetary flybys. In the present work, the advantages of performing a primary body switch in the uncertainty propagation problem are explore…	Planetary Defence Conference (PDC) MAY 15-19, 2017 Tokyo, JAPAN Ministry of Education, Culture, Sports, Science and Technology (MEXT) of the Japanese government; Spanish Ministry of Economy and Competitiveness [ESP2013-41634-P] 1				[Hernando-Ayuso, Javier] Univ Tokyo, Bunkyo Ku, 7-3-1 Hongo, Tokyo 1138656, Japan. [Bombardelli, Claudio] Tech Univ Madrid, Plaza Cardenal Cisneros 3, Madrid 28040, Spain. [Bau, Giulio] Univ Pisa, Dept Math, Largo Pontecorvo, I-56127 Pisa, Italy. Hernando-Ayuso, J (corresponding author), Univ Tokyo, Bunkyo Ku, 7-3-1 Hongo, Tokyo 1138656, Japan. javier.hernando@ac.jaxa.jp; claudio.bombardelli@upm.…
2	Journal Article	J. Kawahara; K. M. Kobayashi; S. Miyazaki	2013	Better Bounds for Online k-Frame Throughput Maximization in Network Switches		Switchgrass (Panicum virgaturn L.) has been championed as a promising bioenergy crop due to its high productivity across a wide environmental range. The switchgrass microbiome-including bacteria, archaea, fungi, and other microbiota inhabiting soil and plant tissues-can influence plant function substantially. We conducted a review of the literature investigating switchgrass microbiome structure, …	Phytobiomes Journal			5		1	14-28						Review		The Switchgrass Microbiome: A Review of Structure, Function, and Taxonomic Distribution	Phytobiomes J.		10.1094/PBIOMES-04-20-0029-FI												WOS:000651595400002			agriculture bacteria bioenergy biofuel endophyte fungi genomics microbiome mutualism mycorrhizae nutrient cycling Panicum virgatum perennial crop plant-microbe interactions plants rhizosphere and phyllosphere soil ecology yield and crop productivity ARBUSCULAR MYCORRHIZAL FUNGI PANICUM-VIRGATUM-L. NITROGEN-FIXING BACTERIA SEEDING YEAR PRODUCTION COMMUNITY STRUCTURE BIOMASS PRODUCTION CROPPING SYS…	Switchgrass (Panicum virgaturn L.) has been championed as a promising bioenergy crop due to its high productivity across a wide environmental range. The switchgrass microbiome-including bacteria, archaea, fungi, and other microbiota inhabiting soil and plant tissues-can influence plant function substantially. We conducted a review of the literature investigating switchgrass microbiome structure, …	U.S. Department of Energy (DOE), Office of Biological and Environmental Research, Genomic Sciences Program, Bioenergy Scientific Focus Area [SCW1039]; Sustainable Biofuels Program award at Lawrence Livermore National Laboratory (LLNL) [SCW1555]; DOE [DE-AC52-07NA27344] 9				[Hestrin, Rachel; Pett-Ridge, Jennifer] Lawrence Livermore Natl Lab, Phys & Life Sci Directorate, Livermore, CA 94550 USA. [Lee, Marissa R.; Whitaker, Briana K.] North Carolina State Univ, Dept Plant & Microbial Biol, Raleigh, NC 27607 USA. Hestrin, R (corresponding author), Lawrence Livermore Natl Lab, Phys & Life Sci Directorate, Livermore, CA 94550 USA. hestrin1@llnl.gov
2	Journal Article	J. Kawahara; K. M. Kobayashi; S. Miyazaki	2017	Better bounds for online k-frame throughput maximization in network switches		In July and August 2010, a series of spontaneous defend-my-mother-tongue" protests took place in Guangzhou. At its climax, thousands of protestors took to the streets to oppose a government proposal to switch local television broadcasts from Cantonese to Mandarin. Unlike other recent mass incidents in China, the "Defend Cantonese" protests mainly involved a place-based identity politics through w…	China Journal			81			81-102					Jan	Article		Culture versus the State? The Defend-My-Mother-Tongue" Protests in Guangzhou"	China J.	1324-9347	10.1086/699253												WOS:000454958900004			HEGEMONY POLITICS CHINA	In July and August 2010, a series of spontaneous defend-my-mother-tongue" protests took place in Guangzhou. At its climax, thousands of protestors took to the streets to oppose a government proposal to switch local television broadcasts from Cantonese to Mandarin. Unlike other recent mass incidents in China, the "Defend Cantonese" protests mainly involved a place-based identity politics through w…	Research Grants Council of the Hong Kong Special Administrative Region, China [CityU 11609415] 2				[Ho, Wing-Chung] City Univ Hong Kong, Sociol, Hong Kong, Peoples R China. [Lu, Jian] Tsinghua Univ, Sch Publ Policy & Management, Beijing, Peoples R China. Lu, J (corresponding author), Tsinghua Univ, Sch Publ Policy & Management, Beijing, Peoples R China.
2	Journal Article	J. L. Casey	2002	RNA editing in hepatitis delta virus genotype III requires a branched double-hairpin RNA structure		This chapter features narratives of adolescent Bosnian Muslim women who came to the United States as refugees following the Bosnian War in the 1990s. Each of the women featured in this chapter considers herself to be socially and culturally proficient both within immigrant Bosnian and mainstream U.S. cultures; each is also academically successful and professionally ambitious. In their own words, …	Growing up between two cultures: Problems and issues of Muslim children	Charlotte, NC	IAP Information Age Publishing; US				235-259								Stepping in and out of worlds: Bosnian Muslim girls' narratives about cultural and religious identity construction		978-1-62396-619-5 (Paperback); 978-1-62396-620-1 (Hardcover); 978-1-62396-621-8 (Digital (undefined format))													2014-49548-010			Muslim girls, narratives, cultural identity, religious identity, cultural distance, identity formation *Cross Cultural Differences *Identity Formation *Muslims *Narratives *Social Identity Human Females Religiosity Cultural Identity Culture & Ethnology [2930] Human Female Adolescence (13-17 yrs) us	This chapter features narratives of adolescent Bosnian Muslim women who came to the United States as refugees following the Bosnian War in the 1990s. Each of the women featured in this chapter considers herself to be socially and culturally proficient both within immigrant Bosnian and mainstream U.S. cultures; each is also academically successful and professionally ambitious. In their own words, …	Salili, Farideh [Ed ; Hoosain, Rumjahn [Ed xi, 360		https://ovidsp.ovid.com/ovidweb.cgi?T=JS&CSC=Y&NEWS=N&PAGE=fulltext&D=psyc11&AN=2014-49548-010		Hoffman, Lisa: Indiana University Southeast, New Albany, IN, US
4	Journal Article	J. Lechuga	2008	Is acculturation a dynamic construct? The influence of method of priming culture on acculturation		As we are surrounded by countless sensing devices, intuitive" communication, which allows a user to directly obtain information from a device of interest to the user, is needed. Towards this, we present long-range flicker-free LED(light-emitting diode)-to-camera communication in which flickering can be prevented by the rapid switching of LED colors and information can be acquired from remote LEDs…	Icc 2019 - 2019 Ieee International Conference on Communications (Icc)												Proceedings Paper		Long-Range Flicker-Free LED-to-Camera Communication Using Differential Color Shift Keying		1550-3607													WOS:000492038805115			LED-to-camera communication rolling shutter visible-light communication	As we are surrounded by countless sensing devices, intuitive" communication, which allows a user to directly obtain information from a device of interest to the user, is needed. Towards this, we present long-range flicker-free LED(light-emitting diode)-to-camera communication in which flickering can be prevented by the rapid switching of LED colors and information can be acquired from remote LEDs…	IEEE International Conference on Communications (IEEE ICC) MAY 20-24, 2019 Shanghai, PEOPLES R CHINA IEEE, China Mobile, Huawei, ZTE, Qualcomm, Oppo, Natl Instruments Cross-ministerial Strategic Innovation Promotion Program Infrastructure Maintenance, Renewal and Management Technology"; JSPS KAKENHI [18K13752]
2	Journal Article	J. Li; W. Wang; Y. Ma; A. P. Zeng	2013	Medium optimization and proteome analysis of (R,R)-2,3-butanediol production by Paenibacillus polymyxa ATCC 12321		As the cosmetics company L'Oreal has transformed itself from a very French business into a global leader, it has grappled with the tension that's at the heart of every global enterprise: Achieving economies of scale and scope requires some uniformity and integration of activities across markets. However, serving regional and national markets requires the adaptation of products, services, and busi…	Harvard Business Review			91		6	114-+					Jun	Article		L'Oreal Masters Multiculturalism	Harv. Bus. Rev.	0017-8012													WOS:000319369600045				As the cosmetics company L'Oreal has transformed itself from a very French business into a global leader, it has grappled with the tension that's at the heart of every global enterprise: Achieving economies of scale and scope requires some uniformity and integration of activities across markets. However, serving regional and national markets requires the adaptation of products, services, and busi…	20				[Hong, Hae-Jung] Rouen Business Sch, Rouen, France. [Doz, Yves] INSEAD, Paris, France. Hong, HJ (corresponding author), Rouen Business Sch, Rouen, France.
2	Journal Article	J. Li; W. Wang; Y. Ma; A. Zeng	2013	Medium optimization and proteome analysis of (R,R)-2,3-butanediol production by Paenibacillus polymyxa ATCC 12321		The authors present a new approach to culture and cognition, which focuses on the dynamics through which specific pieces of cultural knowledge (implicit theories) become operative in guiding the construction of meaning from a stimulus. Whether a construct comes to the fore in a perceiver's mind depends on the extent to which the construct is highly accessible (because of recent exposure). In a se…	The American psychologist 55(7) (pp 709-720), 2000 Date of Publication: Jul 2000			55		7	709-720								Multicultural minds. A dynamic constructivist approach to culture and cognition		0003-066X																adult article Asian American *cognition comparative study *control *cultural anthropology *cultural factor ethnology female Hong Kong human male pattern recognition psychological aspect *symbolism	The authors present a new approach to culture and cognition, which focuses on the dynamics through which specific pieces of cultural knowledge (implicit theories) become operative in guiding the construction of meaning from a stimulus. Whether a construct comes to the fore in a perceiver's mind depends on the extent to which the construct is highly accessible (because of recent exposure). In a se…			https://ovidsp.ovid.com/ovidweb.cgi?T=JS&CSC=Y&NEWS=N&PAGE=fulltext&D=emed7&AN=31348947		Y. W. (Hong, Morris, Chiu, Benet-Martinez) Division of Social Science, Hong Kong University of Science and Technology.
2	Journal Article	J. Lucidarme; J. Findlow; H. Chan; I. Feavers; S. Gray; E. Kaczmarski; J. Parkhill; X. Bai; R. Borrow; C. Bayliss	2013	The Distribution and 'In Vivo' Phase Variation Status of Haemoglobin Receptors in Invasive Meningococcal Serogroup B Disease: Genotypic and Phenotypic Analysis		The authors present a new approach to culture and cognition, which focuses on the dynamics through which specific pieces of cultural knowledge (implicit theories) become operative in guiding the construction of meaning from a stimulus. Whether a construct comes to the fore in a perceiver's mind depends on the extent to which the construct is highly accessible (because of recent exposure). In a se…	American Psychologist			55		7	709-720					Jul			Multicultural minds: A dynamic constructivist approach to culture and cognition		0003-066X 1935-990X	https://dx.doi.org/10.1037/0003-066X.55.7.709												2000-08385-001			frame switching between interpretive lenses of different cultures to guide constructivist approaches to creation of meaning from stimuli, bicultural individuals *Cognitive Processes *Constructivism *Meaning *Sociocultural Factors *Theories Culture & Ethnology [2930] Acculturation Adult Asian Americans Cognition Cross-Cultural Comparison Cultural Diversity Female Hong Kong Humans Internal-External…	The authors present a new approach to culture and cognition, which focuses on the dynamics through which specific pieces of cultural knowledge (implicit theories) become operative in guiding the construction of meaning from a stimulus. Whether a construct comes to the fore in a perceiver's mind depends on the extent to which the construct is highly accessible (because of recent exposure). In a se…			https://ovidsp.ovid.com/ovidweb.cgi?T=JS&CSC=Y&NEWS=N&PAGE=fulltext&D=psyc3&AN=2000-08385-001		Hong, Ying-yi: Hong Kong U of Science & Technology, Div of Social Science, Clear Water Bay, Hong Kong
2	Journal Article	J. Lucidarme; J. Findlow; H. Chan; I. M. Feavers; S. J. Gray; E. B. Kaczmarski; J. Parkhill; X. L. Bai; R. Borrow; C. D. Bayliss	2013	The Distribution and 'In Vivo' Phase Variation Status of Haemoglobin Receptors in Invasive Meningococcal Serogroup B Disease: Genotypic and Phenotypic Analysis		The study of multicultural identity has gained prominence in recent decades and will be even more urgent as the mobility of individuals and social groups becomes the 'new normal'. This paper reviews the state-of-the-art theoretical advancements and empirical discoveries of multicultural identity processes at the intrapersonal, interpersonal, and collective (e.g., organizational, societal) levels.…	Current Opinion in Psychology			8			49-53					Apr	Literature Review		Multicultural identity processes		2352-2518 2352-250X	https://dx.doi.org/10.1016/j.copsyc.2015.09.020												2016-45597-012			multicultural identity processes, social groups, cultural differences, monoculturalism, psychological health *Cross Cultural Differences *Ethnic Identity *Multiculturalism *Cultural Identity Mental Health Social Groups Culture & Ethnology [2930] Human	The study of multicultural identity has gained prominence in recent decades and will be even more urgent as the mobility of individuals and social groups becomes the 'new normal'. This paper reviews the state-of-the-art theoretical advancements and empirical discoveries of multicultural identity processes at the intrapersonal, interpersonal, and collective (e.g., organizational, societal) levels.…			https://ovidsp.ovid.com/ovidweb.cgi?T=JS&CSC=Y&NEWS=N&PAGE=fulltext&D=psyc13&AN=2016-45597-012		Hong, Ying-yi: yingyi.hong@gmail.com Hong, Ying-yi: Nanyang Business School, Nanyang Technological University, 50 Nanyang Avenue, Singapore, Singapore, 639798, yingyi.hong@gmail.com Hong, Ying-yi: Nanyang Business School, Nanyang Technological University, Singapore, Singapore Zhan, Siran: Nanyang Business School, Nanyang Technological University, Singapore, Singapore Morris, Michael W.: Columbia …
1	Journal Article	J. M. Dewaele; R. Heredia; A. Cieslicka	2020	How childhood languages shape future language use and cultural orientation		The authors present a new approach to culture and cognition, which focuses on the dynamics through which specific pieces of cultural knowledge (implicit theories) become operative in guiding the construction of meaning from a stimulus. Whether a construct comes to the fore in a perceiver's mind depends on the extent to which the construct is highly accessible (because of recent exposure). In a se…	American Psychologist			55		7	709-720					Jul	Article		Multicultural minds - A dynamic constructivist approach to culture and cognition	Am. Psychol.	0003-066X	10.1037//0003-066X.55.7.709												WOS:000088151500001			COLLECTIVE SELF PRIVATE SELF AMERICAN ACCESSIBILITY ATTRIBUTION RESPONSES LANGUAGE	The authors present a new approach to culture and cognition, which focuses on the dynamics through which specific pieces of cultural knowledge (implicit theories) become operative in guiding the construction of meaning from a stimulus. Whether a construct comes to the fore in a perceiver's mind depends on the extent to which the construct is highly accessible (because of recent exposure). In a se…	1226 10916861				Hong Kong Univ Sci & Technol, Div Social Sci, Hong Kong, Hong Kong, Peoples R China. Stanford Univ, Grad Sch Business, Stanford, CA 94305 USA. Univ Hong Kong, Dept Psychol, Hong Kong, Hong Kong, Peoples R China. Univ Michigan, Dept Psychol, Ann Arbor, MI USA. Hong, YY (corresponding author), Hong Kong Univ Sci & Technol, Div Social Sci, Hong Kong, Hong Kong, Peoples R China. sohong@ust.hk
4	Journal Article	J. M. Morton	2014	Cultural Code-Switching: Straddling the Achievement Gap		The authors present a new approach to culture and cognition, which focuses on the dynamics through which specific pieces of cultural knowledge (implicit theories) become operative in guiding the construction of meaning from a stimulus. Whether a construct comes to the fore in a perceiver's mind depends on the extent to which the construct is highly accessible (because of recent exposure). In a se…	American Psychologist 55(7):709-20, 2000 Jul			55		7	709-20						2000-08-05 11:00:00		Multicultural minds. A dynamic constructivist approach to culture and cognition		0003-066X																Acculturation Adult Asian Americans/px [Psychology] *Cognition *Cross-Cultural Comparison *Cultural Diversity Female Hong Kong/eh [Ethnology] Humans *Internal-External Control Male Pattern Recognition, Visual *Symbolism 10 1037//0003-066x 55 7 709 [doi]	The authors present a new approach to culture and cognition, which focuses on the dynamics through which specific pieces of cultural knowledge (implicit theories) become operative in guiding the construction of meaning from a stimulus. Whether a construct comes to the fore in a perceiver's mind depends on the extent to which the construct is highly accessible (because of recent exposure). In a se…			https://ovidsp.ovid.com/ovidweb.cgi?T=JS&CSC=Y&NEWS=N&PAGE=fulltext&D=med4&AN=10916861		Hong, Y Y. Division of Social Science, Hong Kong University of Science and Technology. sohong@ust.hk
4	Journal Article	J. M. Tate; V. Rapatahana		Maori ways of speaking: Code-switching in parliamentary discourse, Maori and river identity, and the power of Kaitiakitanga for conservation		The study of multicultural identity has gained prominence in recent decades and will be even more urgent as the mobility of individuals and social groups becomes the 'new normal'. This paper reviews the state-of-the-art theoretical advancements and empirical discoveries of multicultural identity processes at the intrapersonal, interpersonal, and collective (e.g., organizational, societal) levels.…	Current Opinion in Psychology 8:49-53, 2016 Apr			8			49-53						2018-03-07 06:00:00		Multicultural identity processes			https://dx.doi.org/10.1016/j.copsyc.2015.09.020															S2352-250X(15)00246-8 [pii] 10 1016/j copsyc 2015 09 020 [doi]	The study of multicultural identity has gained prominence in recent decades and will be even more urgent as the mobility of individuals and social groups becomes the 'new normal'. This paper reviews the state-of-the-art theoretical advancements and empirical discoveries of multicultural identity processes at the intrapersonal, interpersonal, and collective (e.g., organizational, societal) levels.…	Review		https://ovidsp.ovid.com/ovidweb.cgi?T=JS&CSC=Y&NEWS=N&PAGE=fulltext&D=pmnm3&AN=29506802		Hong, Ying-Yi. Nanyang Business School, Nanyang Technological University, 50 Nanyang Avenue, 639798, Singapore; Beijing Normal University, 19 Xinjiekou Outer St, Haidian, Beijing 100875, China. Electronic address: yingyi.hong@gmail.com. Zhan, Siran. Nanyang Business School, Nanyang Technological University, 50 Nanyang Avenue, 639798, Singapore. Morris, Michael W. Columbia University, 718 Uris Hal…
2	Journal Article	J. Mata Lim; B. Boyanton; J. George; M. Sims	2019	Epidemiology of groups A, C, and G beta-hemolytic streptococcal pharyngitis		The study of multicultural identity has gained prominence in recent decades and will be even more urgent as the mobility of individuals and social groups becomes the 'new normal'. This paper reviews the state-of-the-art theoretical advancements and empirical discoveries of multicultural identity processes at the intrapersonal, interpersonal, and collective (e.g., organizational, societal) levels.…	Current Opinion in Psychology			8			49-53					Apr	Article		Multicultural identity processes	Curr. Opin. Psychol.	2352-250X	10.1016/j.copsyc.2015.09.020												WOS:000375071000010			INTEGRATIVE COMPLEXITY ASIAN-AMERICANS CULTURE RACE POLYCULTURALISM BICULTURALISM PERCEPTIONS STRATEGIES ATTITUDES RESPONSES	The study of multicultural identity has gained prominence in recent decades and will be even more urgent as the mobility of individuals and social groups becomes the 'new normal'. This paper reviews the state-of-the-art theoretical advancements and empirical discoveries of multicultural identity processes at the intrapersonal, interpersonal, and collective (e.g., organizational, societal) levels.…	ICREA Funding Source: Custom 25 29506802				[Hong, Ying-yi; Zhan, Siran] Nanyang Technol Univ, Nanyang Business Sch, 50 Nanyang Ave, Singapore 639798, Singapore. [Hong, Ying-yi] Beijing Normal Univ, 19 Xinjiekou Outer St, Beijing 100875, Peoples R China. [Morris, Michael W.] Columbia Univ, 718 Uris Hall,3022 Broadway, New York, NY 10027 USA. [Benet-Martinez, Veronica] Pompeu Fabra Univ, ICREA, Ramon Trias Fargas 25-27, Barcelona 08005, Spa…
2	Journal Article	J. N. Burris; D. G. J. Mann; B. L. Joyce; C. N. Stewart	2009	An Improved Tissue Culture System for Embryogenic Callus Production and Plant Regeneration in Switchgrass (Panicum virgatum L.)		The present study analysed media discourse on a gold mining controversy in Greece. Social actors shaped a pro-mining and an anti-mining coalition. The village of Gaul" was a discursive resource used to depict conflict and it could denote either "resistance," for anti-mining advocates, or "anarchy," for pro-mining advocates. The same actor could be found to perform both the role of a powerful majo…	Environmental Communication-a Journal of Nature and Culture			11		5	667-681						Article		Gold Mining in the Greek Village of Gaul": Newspaper Coverage of Conflict and Discursive Positioning of Opposing Coalitions"	Environ. Commun.	1752-4032	10.1080/17524032.2017.1292938												WOS:000418738000007			Gold mining Greece discursive positioning media discourse interpretative repertoires BERGAMA MOVEMENT COMMUNITIES ASSESSMENTS DISCOURSE TURKEY LAND RISK	The present study analysed media discourse on a gold mining controversy in Greece. Social actors shaped a pro-mining and an anti-mining coalition. The village of Gaul" was a discursive resource used to depict conflict and it could denote either "resistance," for anti-mining advocates, or "anarchy," for pro-mining advocates. The same actor could be found to perform both the role of a powerful majo…	Mariolopoulos-Kanaginis Foundation 3				[Hovardas, Tasos] Aristotle Univ Thessaloniki, Sch Polit Sci, Thessaloniki, Greece. [Hovardas, Tasos] Univ Cyprus, Dept Educ, Nicosia, Cyprus. Hovardas, T (corresponding author), Aristotle Univ Thessaloniki, Sch Polit Sci, Thessaloniki, Greece.; Hovardas, T (corresponding author), Univ Cyprus, Dept Educ, Nicosia, Cyprus. hovardas@ucy.ac.cy
2	Journal Article	J. Ohn; J. Yang; S. Fraser; R. Lansford; M. Liebling	2011	High-speed multicolor microscopy of repeating dynamic processes		Traditional studies of ethnic relations focus on racialization between Whites and Blacks, or ethnic stratification between Whites and people of color. This study aims at broadening conventional studies of interethnic relations to examine racial attitudes among people who have internalized more than one culture - i.e.. the biculturals and multiculturals. Social psychological research suggests that…	International Journal of Intercultural Relations			35		6	853-866					Nov	Article		Linguistic intergroup bias tells ingroup/outgroup orientation of bicultural Asian Americans	Int. J. Intercult. Relat.	0147-1767	10.1016/j.ijintrel.2011.06.005												WOS:000298709000013			Linguistics intergroup bias Cultural frame switching Linguistic category model Bicultural identity integration Asian Americans ETHNIC-IDENTITY SEGMENTED ASSIMILATION SELF-ESTEEM ACCULTURATION INTEGRATION COMMUNICATION ATTRIBUTION ATTITUDES CHILDREN 2ND-GENERATION	Traditional studies of ethnic relations focus on racialization between Whites and Blacks, or ethnic stratification between Whites and people of color. This study aims at broadening conventional studies of interethnic relations to examine racial attitudes among people who have internalized more than one culture - i.e.. the biculturals and multiculturals. Social psychological research suggests that…	4				[Hsu, Ling-Hui] Univ Texas Austin, Dept Commun Studies, Austin, TX 78712 USA. Hsu, LH (corresponding author), Ming Chuan Univ, Dept Appl English, 5 De Ming Rd, Tao Yuan 333, Taiwan. linghui@mail.mcu.edu.tw
2	Journal Article	J. Olson; C. Fu; R. Maier	1997	The HypB protein dyom Bradyrhizobium japonicum can store nickel and is required for the nickel-dependent transcriptional regulation of hydrogenase		Biculturals are a rapidly growing population in an increasingly globalized and diversified world. Past research suggests that biculturals internalize two cultural meaning systems and can freely activate either cultural frame to adapt to different social situations. Despite the underpinning of this cultural frame switching process (CFS), little empirical research has directly investigated the cons…	Dissertation Abstracts International: Section B: The Sciences and Engineering			75		10-B(E)	No Pagination Specified						Dissertation Empirical Study; Quantitative Study		Traversing between two worlds: Bicultural cognition and its consequences on social judgments and behavior		0419-4217													2015-99080-493			empirical research, theoretical propositions, interpersonal perception, interpersonal attraction *Cognition *Cross Cultural Differences *Interpersonal Relationships Judgment Physical Attractiveness Consequence General Psychology [2100] Human	Biculturals are a rapidly growing population in an increasingly globalized and diversified world. Past research suggests that biculturals internalize two cultural meaning systems and can freely activate either cultural frame to adapt to different social situations. Despite the underpinning of this cultural frame switching process (CFS), little empirical research has directly investigated the cons…			https://ovidsp.ovid.com/ovidweb.cgi?T=JS&CSC=Y&NEWS=N&PAGE=fulltext&D=psyc12&AN=2015-99080-493		Hsu, Yu-Wei: Northwestern U., US
4	Journal Article	J. P. van Oudenhoven; V. Benet-Martinez	2015	In search of a cultural home: From acculturation to frame-switching and intercultural competencies		Native lignocellulolytic enzyme systems secreted by filamentous fungi can be further optimized by protein engineering or supplementation of exogenous enzyme components. We developed a protein production and evaluation system in cellulase-producing fungus Penicillium oxalicum. First, by deleting the major amylase gene amy15A, a strain DELTA15A producing few extracellular proteins on starch was con…	Journal of Industrial Microbiology & Biotechnology 42(6):877-87, 2015 Jun			42		6	877-87						2015-04-15 06:00:00		Efficient production and evaluation of lignocellulolytic enzymes using a constitutive protein expression system in Penicillium oxalicum			https://dx.doi.org/10.1007/s10295-015-1607-8															Amylases/ge [Genetics] Cellulase/bi [Biosynthesis] *Cellulase/ge [Genetics] *Cellulase/me [Metabolism] Culture Media/pd [Pharmacology] Gene Expression Regulation, Fungal/ge [Genetics] *Lignin/me [Metabolism] Penicillium/de [Drug Effects] *Penicillium/en [Enzymology] *Penicillium/ge [Genetics] Penicillium/me [Metabolism] Protein Biosynthesis/ge [Genetics] *Protein Biosynthesis 10 1007/s10295-015-1…	Native lignocellulolytic enzyme systems secreted by filamentous fungi can be further optimized by protein engineering or supplementation of exogenous enzyme components. We developed a protein production and evaluation system in cellulase-producing fungus Penicillium oxalicum. First, by deleting the major amylase gene amy15A, a strain DELTA15A producing few extracellular proteins on starch was con…			https://ovidsp.ovid.com/ovidweb.cgi?T=JS&CSC=Y&NEWS=N&PAGE=fulltext&D=med12&AN=25868624		Hu, Yibo. State Key Laboratory of Microbial Technology, School of Life Science, Shandong University, Shan Da Nan Road 27, Jinan, 250100, Shandong, People's Republic of China, huyibo1987@126.com.
[truncated: 383 more rows]
[truncated: 2 more columns]

## Sheet: Sheet2
1= They referred only to the process of (linguistic) code-switching (specific to language adjustments only) as the aim is to explore the broader psychological and cultural aspects of CFS and how these influence well-being. Code-switching, which refers specifically to language adjustments in bilingual or multilingual contexts, often emphasises language use rather than the deeper shifts in cultural…	1
2= Studies that did not contain results specifically on cultural frame switching and its impact on wellbeing; studies that reported only the outcomes of biculturals outside the context of cultural frame-switching.	2
3= Other systematic reviews; theoretical papers; books and presentations.	3
4= included for full text review	4
[truncated: 1 more rows]

## Sheet: Sheet3
4	3	2	1
4	3	2	1
4	3	2	1
4	3	2	1
4	3	2	1
4	3	2	1
4	3	2	1
4	3	2	1
[truncated: 474 more rows]
